# Supplementary material for: Potential molecular consequences of transgene integration: The R6/2 mouse example
Source: Sci Rep. 2017 Jan 25;7:41120. doi: 10.1038/srep41120 (PMC5264158; doi:10.1038/srep41120)
Supplement: Supplementary Figures [file srep41120-s1.zip]

Archive with 1 entries (1 files):
- Jacobsen Supp Figures SREP-16-38239.pdf
