# Supplementary material for: Potential molecular consequences of transgene integration: The R6/2 mouse example
Source: Sci Rep. 2017 Jan 25;7:41120. doi: 10.1038/srep41120 (PMC5264158; doi:10.1038/srep41120)
Supplement: Supplementary Tables [file srep41120-s2.zip › Jacobsen Supp Tables SREP-16-38239.xlsx]

## Sheet: Paper information
Potential molecular consequences of transgene integration: The R6/2 mouse example
Jessie C. Jacobsen, Serkan Erdin, Colby Chiang, Carrie Hanscom, Renee R. Handley, Douglas D. Barker, Alex Stortchevoi, Ian Blumenthal, Suzanne J. Reid, Russell G. Snell, Marcy E. MacDonald, A. Jennifer Morton, Carl Ernst, James F. Gusella, Michael E. Talkowski

## Sheet: Supp Table S1
Supplementary Table S1: R6/2 transgene features and coordinates in transgene and mm10 genome after insertion
This modified version of mm10 chromosome 4 reflects alignments displayed in Figures 3, S2-S5. R6/2 GenBank sequence: KF990992.1
Transgene features	Transgene coordinates			Modified chromosome 4 coordinates after transgene inserted into mm10 genome
	contig	start	end	contig	start	end
host mouse genomic sequence	KF990992.1	1	156	chr4.r6	96742639	96742794
HTT intron 1 fragment	KF990992.1	157	353	chr4.r6	96742795	96742991
bacterial DNA	KF990992.1	354	521	chr4.r6	96742992	96743159
HTT 5' and HTT exon 1	KF990992.1	522	2351	chr4.r6	96743160	96744989
CDS	KF990992.1	1411	2100	chr4.r6	96744049	96744738
additional inverted fragment of HTT intron 1	KF990992.1	2366	2402	chr4.r6	96745004	96745040
additional HTT 5' fragment	KF990992.1	2404	2612	chr4.r6	96745042	96745250
host mouse genomic sequence	KF990992.1	2620	2774	chr4.r6	96745258	96745412

## Sheet: Supp Table S2
Supplementary Table S2: Breakdown of differentially expressed genes based on statistical significance threshold and direction of regulation
Condition	All	Up-regulated	Down-regulated
pval < 0.05	841	235	606
padj < 0.05	65	13	52

## Sheet: Sup Table S3
Supplementary Table S3: Differential expression analysis between R6/2 and control samples from DESeq bioconductor package
id	baseMean	baseMeanA	baseMeanB	foldChange	log2FoldChange	pval	padj
ENSMUSG00000078639|Gm12695	349.14	1.3017	696.978	535.437	9.06457	3.41428e-32	6.66263e-28
ENSMUSG00000050201|Otop2	114.993	216.975	13.0104	0.0599626	-4.05979	7.02784e-12	6.85706e-08
ENSMUSG00000048349|Pou4f1	81.9522	1.62381	162.281	99.9384	6.64297	7.27538e-11	4.73239e-07
ENSMUSG00000062372|Otof	1762.18	3118.03	406.339	0.130319	-2.93988	2.84659e-09	1.38871e-05
ENSMUSG00000014782|Plekhg4	247.639	442.704	52.5737	0.118756	-3.07393	5.69661e-09	2.22327e-05
ENSMUSG00000097993|Ptprv	333.602	615.279	51.9253	0.0843931	-3.56673	1.48352e-08	3.61867e-05
ENSMUSG00000045288|Ush1g	68.6212	126.147	11.0955	0.0879566	-3.50706	1.18661e-08	3.61867e-05
ENSMUSG00000046818|Ddit4l	321.625	568.255	74.9946	0.131973	-2.92168	1.46214e-08	3.61867e-05
ENSMUSG00000067597|Dgat2l6	52.5676	97.544	7.59118	0.0778232	-3.68366	1.9618e-08	4.25363e-05
ENSMUSG00000078137|Ankrd63	1202.95	2082.95	322.96	0.15505	-2.6892	3.494e-08	6.8182e-05
ENSMUSG00000042804|Gpr153	1190.37	2061.66	319.091	0.154774	-2.69176	5.49644e-08	9.75068e-05
ENSMUSG00000030592|Ryr1	961.684	1659.71	263.655	0.158856	-2.65421	6.32494e-08	0.000102854
ENSMUSG00000006587|Snai3	30.6181	57.8658	3.37045	0.0582459	-4.1017	1.71724e-07	0.00025777
ENSMUSG00000031074|Fgf3	23.2426	44.516	1.96924	0.0442367	-4.49861	2.10728e-07	0.000293724
ENSMUSG00000037868|Egr2	152.252	265.011	39.4934	0.149026	-2.74637	3.67644e-07	0.00047828
ENSMUSG00000085042|2010001M06Rik	29.3796	54.9536	3.80565	0.0692521	-3.852	6.31454e-07	0.000770137
ENSMUSG00000049796|Crh	199.61	340.764	58.4557	0.171543	-2.54336	1.4241e-06	0.0016347
ENSMUSG00000085882|2610507I01Rik	223.368	67.3185	379.418	5.63616	2.49471	2.01856e-06	0.00189743
ENSMUSG00000032807|Alox12b	305.299	515.238	95.3596	0.185079	-2.43379	1.81713e-06	0.00189743
ENSMUSG00000073607|Gm10548	29.6047	57.863	1.34637	0.0232682	-5.4255	1.88083e-06	0.00189743
ENSMUSG00000024871|Doc2g	770.81	1365.34	176.276	0.129107	-2.95336	2.04192e-06	0.00189743
ENSMUSG00000032034|Kcnj5	33.4454	63.6356	3.25524	0.0511543	-4.289	2.34368e-06	0.00207885
ENSMUSG00000099167|RP24-312G4.2	17.3815	1.28842	33.4745	25.9811	4.69939	2.90144e-06	0.00246168
ENSMUSG00000041616|Nppa	18.8069	35.7441	1.86962	0.0523056	-4.25689	3.55695e-06	0.0028921
ENSMUSG00000074796|Slc4a11	75.8885	130.713	21.0639	0.161146	-2.63356	5.26282e-06	0.00410795
ENSMUSG00000073779|B230314M03Rik	54.5184	95.1828	13.8541	0.145553	-2.78038	5.57213e-06	0.0041821
ENSMUSG00000085235|Gm12576	35.4502	7.26842	63.632	8.75459	3.13004	7.36324e-06	0.00513165
ENSMUSG00000027636|Sla2	40.2689	71.6712	8.86659	0.123712	-3.01494	7.35191e-06	0.00513165
ENSMUSG00000068117|Mei1	146.262	245.614	46.91	0.190991	-2.38842	8.34464e-06	0.00561508
ENSMUSG00000049892|Rasd1	302.849	497.848	107.849	0.21663	-2.2067	9.61251e-06	0.00625262
ENSMUSG00000073406|H2-Bl	51.3923	99.1475	3.63711	0.0366838	-4.76871	1.06151e-05	0.00647321
ENSMUSG00000027400|Pdyn	1489.99	2498.18	481.794	0.192858	-2.37439	1.04301e-05	0.00647321
ENSMUSG00000031932|Gpr83	1574.83	2551.08	598.575	0.234636	-2.09151	1.43069e-05	0.00846015
ENSMUSG00000062248|Cks2	72.5623	20.9996	124.125	5.91081	2.56336	1.595e-05	0.00915436
ENSMUSG00000058400|Qrfpr	159.463	264.044	54.882	0.207852	-2.26637	1.71272e-05	0.00954917
ENSMUSG00000031654|Cbln1	392.695	638.897	146.493	0.22929	-2.12476	2.05354e-05	0.0110502
ENSMUSG00000091956|C2cd4b	17.5412	32.9044	2.17803	0.0661927	-3.91718	2.0952e-05	0.0110502
ENSMUSG00000098306|GOLT1A	26.8427	48.2783	5.4071	0.111999	-3.15845	2.77657e-05	0.0142584
ENSMUSG00000073405|C920025E04Rik	34.4258	60.6044	8.24726	0.136084	-2.87743	3.1603e-05	0.0158128
R6_transgene|R6_transgene	8.04374	0	16.0875	Inf	Inf	3.8051e-05	0.0185632
ENSMUSG00000020679|Hnf1b	53.4031	15.7915	91.0147	5.76351	2.52695	4.57855e-05	0.0217917
ENSMUSG00000021647|Cartpt	544.946	1042.24	47.6551	0.0457239	-4.45091	5.05615e-05	0.0234918
ENSMUSG00000000028|Cdc45	225.766	88.7557	362.776	4.08735	2.03117	6.22044e-05	0.0282292
ENSMUSG00000035355|Kcnh4	880.748	1391.54	369.959	0.265863	-1.91124	6.67222e-05	0.0285418
ENSMUSG00000084370|Gm15442	16.2943	2.58168	30.007	11.623	3.53891	6.74703e-05	0.0285418
ENSMUSG00000046607|Hrk	1709.16	2789.42	628.894	0.225457	-2.14908	6.68519e-05	0.0285418
ENSMUSG00000032303|Chrna3	56.1925	94.4409	17.944	0.190003	-2.39591	6.87436e-05	0.0285418
ENSMUSG00000085565|Gm15721	189.62	306.179	73.061	0.238622	-2.0672	7.77534e-05	0.0311327
ENSMUSG00000003657|Calb2	1149.14	2014.81	283.481	0.140699	-2.82932	7.81747e-05	0.0311327
ENSMUSG00000096883|AI848285	32.1808	56.2602	8.10135	0.143998	-2.79588	8.0173e-05	0.0312899
ENSMUSG00000016763|Scube1	4513.02	7068.89	1957.15	0.276868	-1.85273	8.78805e-05	0.0330094
ENSMUSG00000024869|Nudt8	773.076	1216.23	329.924	0.271268	-1.88221	8.8207e-05	0.0330094
ENSMUSG00000055523|Gucy2g	310.614	546.084	75.1439	0.137605	-2.86139	8.96534e-05	0.0330094
ENSMUSG00000061718|Ppp1r1b	4348.17	6964.11	1732.22	0.248735	-2.00732	9.50104e-05	0.0331965
ENSMUSG00000027469|Tpx2	395.782	164.449	627.115	3.81343	1.93109	9.62994e-05	0.0331965
ENSMUSG00000028876|Epha10	2617.43	4101.34	1133.53	0.276381	-1.85527	9.30948e-05	0.0331965
ENSMUSG00000029360|Gm9754	33.4724	57.7803	9.16447	0.158609	-2.65645	9.69662e-05	0.0331965
ENSMUSG00000035486|Plk5	962.43	1783.2	141.656	0.079439	-3.65401	0.000126427	0.0421341
ENSMUSG00000087075|A230065H16Rik	44.992	81.9536	8.03039	0.097987	-3.35127	0.000127391	0.0421341
ENSMUSG00000041062|Mslnl	27.5669	48.265	6.86868	0.142312	-2.81287	0.000135546	0.0433614
ENSMUSG00000048827|Pkd1l3	123.763	47.8784	199.647	4.16989	2.06001	0.000135147	0.0433614
ENSMUSG00000026051|1500015O10Rik	103.018	38.9284	167.108	4.29271	2.10189	0.000141101	0.0444105
ENSMUSG00000091996|BC049352	46.1531	77.0172	15.289	0.198514	-2.33268	0.000147549	0.0457028
ENSMUSG00000006235|Epor	255.577	415.611	95.5423	0.229884	-2.12102	0.000158123	0.0482126
ENSMUSG00000042828|Trim72	56.4866	93.8025	19.1706	0.204372	-2.29073	0.000163558	0.0491027
ENSMUSG00000072572|Slc39a2	304.713	477.088	132.337	0.277386	-1.85003	0.000180762	0.0534452
ENSMUSG00000009376|Met	426.371	181.576	671.165	3.69632	1.88609	0.000184516	0.0537409
ENSMUSG00000028753|Vwa5b1	220.214	344.636	95.7918	0.277951	-1.8471	0.000187817	0.0538981
ENSMUSG00000021765|Fst	187.43	296.758	78.1023	0.263185	-1.92585	0.000190989	0.0540138
ENSMUSG00000078490|C030017K20Rik	110.803	177.256	44.3501	0.250204	-1.99882	0.000199634	0.0556522
ENSMUSG00000093483|AA465934	358.883	645.56	72.2063	0.111851	-3.16035	0.000214923	0.0590707
ENSMUSG00000039079|Trhr2	118.475	188.212	48.7379	0.258952	-1.94924	0.000225615	0.061148
ENSMUSG00000062077|Trim54	25.4478	50.8955	0	0	#NAME?	0.000236124	0.0631196
ENSMUSG00000086109|Gm13391	7.88662	15.4316	0.341623	0.0221379	-5.49734	0.00024327	0.0641511
ENSMUSG00000059187|Fam19a1	1851.94	2846.93	856.962	0.301013	-1.7321	0.000256837	0.0668256
ENSMUSG00000026241|Nppc	126.242	204.997	47.4876	0.23165	-2.10998	0.000263305	0.0673321
ENSMUSG00000006342|Susd2	589.908	910.188	269.629	0.296234	-1.75519	0.000265685	0.0673321
ENSMUSG00000003411|Rab3b	1630.27	2505.33	755.214	0.301443	-1.73004	0.000271589	0.0679459
ENSMUSG00000039059|Hrh3	2813.49	4328.14	1298.83	0.300091	-1.73653	0.000305566	0.0745352
ENSMUSG00000037086|1110059M19Rik	6.98994	0	13.9799	Inf	Inf	0.000304426	0.0745352
ENSMUSG00000019027|Dnah1	335.181	517.917	152.445	0.294343	-1.76443	0.000315273	0.0750272
ENSMUSG00000050824|Sstr5	18.905	33.2687	4.54124	0.136502	-2.87301	0.000313501	0.0750272
ENSMUSG00000091251|Kiss1	10.738	21.1345	0.341623	0.0161643	-5.95105	0.000322485	0.075819
ENSMUSG00000016179|Camk1g	1699.3	2608.04	790.565	0.303126	-1.72201	0.000364126	0.08459
ENSMUSG00000063239|Grm4	1313.08	2006.04	620.119	0.309125	-1.69374	0.000375402	0.0861834
ENSMUSG00000087011|Gm12930	8.41906	16.2615	0.576582	0.0354568	-4.81779	0.000399914	0.0907433
ENSMUSG00000047281|Sfn	74.6569	120.511	28.803	0.239007	-2.06487	0.000408128	0.0915427
ENSMUSG00000037628|Cdkn3	17.1571	30.6615	3.65269	0.11913	-3.06939	0.000457142	0.100343
ENSMUSG00000048922|Cdca2	38.8575	13.4586	64.2563	4.77436	2.25531	0.000457648	0.100343
ENSMUSG00000003476|Crhr2	62.9983	102.012	23.9846	0.235115	-2.08856	0.000462907	0.100369
ENSMUSG00000035799|Twist1	111.493	43.8637	179.123	4.08362	2.02985	0.000483645	0.101857
ENSMUSG00000029814|Igf2bp3	15.355	2.72754	27.9824	10.2592	3.35885	0.000478231	0.101857
ENSMUSG00000035279|Ssc5d	105.521	166.268	44.7753	0.269297	-1.89273	0.000485431	0.101857
ENSMUSG00000013766|Ly6g6e	53.5218	87.2198	19.8237	0.227285	-2.13743	0.000552258	0.11344
ENSMUSG00000079343|Gm5077	43.3744	15.5438	71.205	4.58094	2.19564	0.000550143	0.11344
ENSMUSG00000035208|Slfn8	55.5283	20.9319	90.1246	4.3056	2.10621	0.000572643	0.116402
ENSMUSG00000047443|Fam132b	14.858	26.7666	2.94932	0.110187	-3.18198	0.000639411	0.127321
ENSMUSG00000052133|Sema5b	992.249	1496.66	487.834	0.325947	-1.61729	0.000638517	0.127321
ENSMUSG00000031958|Ldhd	982.872	1616.92	348.828	0.215737	-2.21266	0.000669551	0.131976
ENSMUSG00000067017|Gm3608	220.895	95.7748	346.015	3.6128	1.85312	0.000686828	0.134028
ENSMUSG00000021609|Slc6a3	15.9102	29.9841	1.83641	0.0612462	-4.02924	0.000703997	0.136018
ENSMUSG00000015451|C4a	245.745	375.542	115.948	0.308749	-1.69549	0.000743076	0.14078
ENSMUSG00000032572|Col6a4	142.671	220.019	65.3241	0.296902	-1.75194	0.000741979	0.14078
ENSMUSG00000024136|Dnase1l2	256.434	393.493	119.375	0.303373	-1.72083	0.000754303	0.141533
ENSMUSG00000052812|Atad2b	735.338	351.573	1119.1	3.18313	1.67045	0.000763138	0.141827
ENSMUSG00000041717|Golt1a	22.3197	38.3544	6.28506	0.163868	-2.60939	0.000774454	0.142573
ENSMUSG00000022860|Chodl	32.2341	53.0512	11.417	0.215206	-2.21621	0.000816752	0.148954
ENSMUSG00000075707|Dio3	63.6852	117.749	9.62179	0.0817147	-3.61326	0.000825333	0.149125
ENSMUSG00000020566|Atp6v1c2	59.6617	95.376	23.9473	0.251083	-1.99376	0.000839789	0.150345
ENSMUSG00000025473|Adam8	169.188	259.284	79.0911	0.305036	-1.71295	0.000861021	0.152745
ENSMUSG00000051985|Igfn1	2411.56	3942.21	880.901	0.223453	-2.16195	0.000895952	0.15751
ENSMUSG00000007209|Ceacam9	9.68315	18.0531	1.31316	0.0727386	-3.78114	0.000918347	0.160006
ENSMUSG00000018486|Wnt9b	14.5154	25.9747	3.05599	0.117652	-3.0874	0.000941517	0.162591
ENSMUSG00000021337|Scgn	63.6976	122.854	4.54124	0.0369645	-4.75772	0.000950062	0.162627
ENSMUSG00000049112|Oxtr	423.988	638.773	209.203	0.327507	-1.6104	0.000989226	0.167859
ENSMUSG00000047139|Cd24a	255.381	383.609	127.154	0.331467	-1.59306	0.00102052	0.171433
ENSMUSG00000040380|Cbln3	189.141	286.136	92.1457	0.322035	-1.63471	0.00103664	0.171433
ENSMUSG00000044287|Nrn1l	64.874	106.94	22.8077	0.213275	-2.22921	0.0010287	0.171433
ENSMUSG00000022101|Fgf17	33.2863	57.3754	9.19717	0.160298	-2.64117	0.00107608	0.176458
ENSMUSG00000061835|Olfr316	7.84164	0.65085	15.0324	23.0966	4.52961	0.00110311	0.179383
ENSMUSG00000019734|Tmc4	218.74	329.812	107.668	0.326453	-1.61505	0.00111376	0.17962
ENSMUSG00000079330|Lemd1	53.4189	103.361	3.47711	0.0336406	-4.89365	0.00114461	0.183082
ENSMUSG00000026676|Ccdc3	820.752	1219.91	421.595	0.345596	-1.53284	0.00117764	0.185326
ENSMUSG00000059991|Nptx2	2162.5	3407.46	917.533	0.269272	-1.89286	0.00116999	0.185326
ENSMUSG00000043557|Mdga1	1286.89	1903.66	670.129	0.352022	-1.50626	0.00122157	0.190256
ENSMUSG00000028037|Ifi44	110.846	35.5707	186.122	5.23244	2.38748	0.00122846	0.190256
ENSMUSG00000004630|Pcp2	36.6663	59.5308	13.8018	0.231843	-2.10878	0.00124289	0.190975
ENSMUSG00000027298|Tyro3	10488.2	15607.8	5368.59	0.343969	-1.53965	0.00126587	0.191714
ENSMUSG00000016356|Col20a1	192.631	290.697	94.5642	0.325301	-1.62015	0.00126735	0.191714
ENSMUSG00000031698|Mylk3	120.544	185.437	55.6503	0.300103	-1.73647	0.00129147	0.193859
ENSMUSG00000091455|Otogl	31.1352	10.7281	51.5423	4.80444	2.26437	0.00137564	0.201837
ENSMUSG00000030730|Atp2a1	12.3265	22.2804	2.37274	0.106495	-3.23114	0.00136804	0.201837
ENSMUSG00000032586|Traip	436.377	651.532	221.223	0.339542	-1.55834	0.00136175	0.201837
ENSMUSG00000057948|Unc13d	95.3048	147.137	43.4722	0.295453	-1.759	0.00139809	0.2036
ENSMUSG00000089901|Gm8113	13.4958	24.002	2.98957	0.124555	-3.00514	0.00144215	0.20846
ENSMUSG00000038199|4931409K22Rik	4.66847	9.33694	0	0	#NAME?	0.00153952	0.21992
ENSMUSG00000025726|Slc28a1	11.582	20.8129	2.35111	0.112964	-3.14606	0.00154397	0.21992
ENSMUSG00000087203|Gm13986	4.62084	9.24167	0	0	#NAME?	0.00158573	0.224231
ENSMUSG00000045573|Penk	4738.28	8140.47	1336.08	0.164129	-2.6071	0.00161935	0.225715
ENSMUSG00000038540|Tmc3	22.8113	7.12283	38.4998	5.40512	2.43433	0.0016182	0.225715
ENSMUSG00000029338|Antxr2	172.609	83.6876	261.53	3.12508	1.64389	0.00164788	0.228062
ENSMUSG00000034771|Tle2	1279.55	1996.39	562.715	0.281866	-1.82692	0.00180122	0.245797
ENSMUSG00000069041|Slc25a31	10.7146	2.06341	19.3659	9.38537	3.23041	0.00179478	0.245797
ENSMUSG00000016942|Tmprss6	19.0714	35.1934	2.94932	0.0838033	-3.57685	0.00181946	0.246563
ENSMUSG00000021125|Arg2	66.7131	102.661	30.7652	0.299678	-1.73851	0.00190819	0.256803
ENSMUSG00000034384|Barhl2	15.7518	27.1022	4.40136	0.162398	-2.62239	0.00195472	0.259697
ENSMUSG00000064179|Tnnt1	297.153	524.354	69.9522	0.133407	-2.9061	0.00195631	0.259697
ENSMUSG00000024957|Kcnk4	525.612	778.077	273.147	0.351054	-1.51024	0.00204076	0.269077
ENSMUSG00000061816|Myl1	51.6627	80.901	22.4244	0.277183	-1.85109	0.00213901	0.271249
ENSMUSG00000022602|Arc	5095.85	7705.89	2485.8	0.322584	-1.63225	0.00215926	0.271249
ENSMUSG00000002100|Mybpc3	51.9633	84.9346	18.992	0.223608	-2.16096	0.00210726	0.271249
ENSMUSG00000027315|Spint1	45.6474	71.3887	19.9062	0.278843	-1.84248	0.00212545	0.271249
ENSMUSG00000050211|Pla2g4e	2088.78	1111.74	3065.82	2.75768	1.46345	0.00216844	0.271249
ENSMUSG00000044125|9530080O11Rik	156.014	79.5625	232.466	2.92181	1.54686	0.00212456	0.271249
ENSMUSG00000089997|1810020O05Rik	27.1938	44.7592	9.62834	0.215114	-2.21682	0.00209832	0.271249
ENSMUSG00000025723|Nmb	246.746	409.3	84.1923	0.205698	-2.2814	0.00215889	0.271249
ENSMUSG00000027318|Adam33	466.826	786.637	147.016	0.186891	-2.41973	0.00220867	0.274523
ENSMUSG00000025961|4933402D24Rik	17.0926	29.1398	5.04536	0.173143	-2.52996	0.00226858	0.279778
ENSMUSG00000031410|Nxf7	104.98	158.6	51.3602	0.323835	-1.62667	0.00227963	0.279778
ENSMUSG00000046182|Gsg1l	4847.62	7089.79	2605.44	0.367492	-1.44421	0.00229906	0.280399
ENSMUSG00000048721|Fndc9	205.574	304.702	106.445	0.349341	-1.51729	0.002377	0.282834
ENSMUSG00000022759|4930451C15Rik	31.2414	50.8652	11.6177	0.228402	-2.13035	0.00234998	0.282834
ENSMUSG00000027840|Wnt2b	55.0288	85.0848	24.9727	0.293503	-1.76855	0.00235989	0.282834
ENSMUSG00000006389|Mpl	34.4955	55.5404	13.4506	0.242177	-2.04587	0.00236861	0.282834
ENSMUSG00000050808|Muc15	46.9664	20.3414	73.5914	3.61782	1.85512	0.00245425	0.290256
ENSMUSG00000024481|4833403I15Rik	36.8312	14.5213	59.141	4.07271	2.02599	0.00249021	0.292734
ENSMUSG00000025912|Mybl1	405.674	210.675	600.674	2.85119	1.51157	0.00254393	0.297259
ENSMUSG00000040701|Ap1g2	347.882	514.445	181.319	0.352456	-1.50448	0.00260566	0.300869
ENSMUSG00000038011|Dnah10	66.779	101.989	31.5687	0.30953	-1.69185	0.00260229	0.300869
ENSMUSG00000085272|Gm1078	90.6647	137.338	43.9914	0.320315	-1.64244	0.00262307	0.301098
ENSMUSG00000026344|Lypd1	2872.64	4376.12	1369.16	0.312871	-1.67636	0.00278298	0.314445
ENSMUSG00000015852|Fcrls	641.305	942.124	340.487	0.361403	-1.46832	0.00278608	0.314445
ENSMUSG00000050936|Hist2h2bb	93.8596	45.773	141.946	3.10109	1.63277	0.00278769	0.314445
ENSMUSG00000002633|Shh	124.327	185.568	63.0871	0.339968	-1.55653	0.00282337	0.315
ENSMUSG00000031756|Cenpn	84.5528	41.2521	127.854	3.09932	1.63195	0.0028249	0.315
ENSMUSG00000028718|Stil	82.3151	37.6643	126.966	3.37099	1.75317	0.00292059	0.32382
ENSMUSG00000049357|4933408B17Rik	60.1945	97.5421	22.847	0.234227	-2.09402	0.00295752	0.324231
ENSMUSG00000046750|BC089491	19.5047	32.671	6.33839	0.194007	-2.36582	0.0029573	0.324231
ENSMUSG00000025221|Kcnip2	8226.76	11971.5	4482	0.374388	-1.41739	0.00305062	0.332569
ENSMUSG00000048001|Hes5	440.578	646.203	234.954	0.363591	-1.45961	0.0031313	0.339468
ENSMUSG00000045912|C2cd4c	640.456	934.241	346.671	0.371072	-1.43023	0.00315797	0.340468
ENSMUSG00000024647|Cbln2	1925.28	2786.28	1064.28	0.381972	-1.38846	0.00320064	0.343172
ENSMUSG00000035383|Pmch	8.13213	14.8978	1.36649	0.0917247	-3.44655	0.00326901	0.348588
ENSMUSG00000030137|Tuba8	907.489	1361.58	453.397	0.332993	-1.58644	0.00335426	0.355734
ENSMUSG00000039474|Wfs1	5964.7	8574.89	3354.51	0.391202	-1.35402	0.00338652	0.357213
ENSMUSG00000019737|Syne4	190.764	295.287	86.2405	0.292057	-1.77568	0.00343003	0.359858
ENSMUSG00000024011|Pi16	74.2743	111.829	36.7197	0.328356	-1.60667	0.00347691	0.362826
ENSMUSG00000043243|Fam129c	116.516	173.307	59.7242	0.344615	-1.53694	0.00350712	0.364032
ENSMUSG00000030549|Rhcg	26.9238	43.4958	10.3518	0.237996	-2.07099	0.00362287	0.372088
ENSMUSG00000049556|Lingo1	16889.2	24453.9	9324.54	0.381311	-1.39096	0.00361288	0.372088
ENSMUSG00000086264|Gm15850	21.3473	35.5316	7.16302	0.201596	-2.31046	0.00367046	0.373573
ENSMUSG00000031790|Mmp15	834.783	1208.34	461.23	0.381706	-1.38947	0.00367562	0.373573
ENSMUSG00000027209|Fam227b	14.045	25.6508	2.43916	0.0950909	-3.39455	0.00381031	0.385256
ENSMUSG00000027331|Knstrn	79.9946	120.755	39.2338	0.324903	-1.62192	0.00388847	0.391132
ENSMUSG00000028115|Bnipl	7.08934	13.2474	0.931289	0.0702998	-3.83034	0.0039424	0.394422
ENSMUSG00000038060|Dlec1	128.278	190.405	66.1511	0.347423	-1.52523	0.0039616	0.394422
ENSMUSG00000049303|Syt12	2192.29	3169.49	1215.09	0.383372	-1.38318	0.00398311	0.39452
ENSMUSG00000050074|Spink8	24.6522	40.0439	9.26055	0.23126	-2.11241	0.00400302	0.39452
ENSMUSG00000019772|Vip	2388.09	3631.07	1145.12	0.315367	-1.6649	0.00414164	0.395265
ENSMUSG00000001103|Sebox	50.6114	77.8606	23.3622	0.300052	-1.73672	0.00415237	0.395265
ENSMUSG00000071379|Hpcal1	1617.08	2329.14	905.02	0.388564	-1.36378	0.00408125	0.395265
ENSMUSG00000022479|Vdr	36.9432	57.7586	16.1277	0.279227	-1.84049	0.00408648	0.395265
ENSMUSG00000085558|4930412C18Rik	150.945	76.9347	224.955	2.92397	1.54793	0.00403963	0.395265
ENSMUSG00000087083|Gm15083	5.1882	10.0348	0.341623	0.0340439	-4.87646	0.00411608	0.395265
ENSMUSG00000048776|Pthlh	108.057	158.983	57.1306	0.359349	-1.47654	0.00413464	0.395265
ENSMUSG00000014198|Zfp385c	27.464	43.6307	11.2972	0.258928	-1.94938	0.00419674	0.395629
ENSMUSG00000028681|Ptch2	84.4444	125.908	42.9806	0.341365	-1.55061	0.00418884	0.395629
ENSMUSG00000037872|Darc	1754.08	2530.2	977.97	0.386519	-1.37139	0.00423457	0.397276
ENSMUSG00000024186|Rgs11	1848.66	2838.2	859.121	0.302699	-1.72404	0.00427674	0.399312
ENSMUSG00000086416|Gm14002	40.9415	14.5841	67.2988	4.61453	2.20619	0.00432899	0.402266
ENSMUSG00000036480|Prss56	17.9326	29.6203	6.24481	0.210829	-2.24586	0.00449365	0.412865
ENSMUSG00000020846|Fam101b	608.263	877.8	338.727	0.385881	-1.37377	0.00452176	0.412865
ENSMUSG00000045991|Onecut2	503.191	282.314	724.068	2.56477	1.35883	0.00448683	0.412865
ENSMUSG00000015243|Abca1	3096.33	1709.06	4483.59	2.62342	1.39145	0.00452768	0.412865
ENSMUSG00000022103|Gfra2	3048.87	4398.07	1699.67	0.386457	-1.37162	0.00465811	0.422783
ENSMUSG00000020636|Allc	34.1524	53.61	14.6948	0.274106	-1.8672	0.00481112	0.432646
ENSMUSG00000065968|Ifitm7	69.9263	35.2917	104.561	2.96276	1.56694	0.00480242	0.432646
ENSMUSG00000026407|Cacna1s	73.575	109.922	37.2284	0.338681	-1.562	0.00483425	0.432732
ENSMUSG00000042638|Gucy2c	45.32	72.8831	17.7569	0.243635	-2.03721	0.00489148	0.435855
ENSMUSG00000007656|Arpp19	10871.1	15472.1	6270.21	0.40526	-1.30308	0.0049537	0.439393
ENSMUSG00000030093|Wnt7a	470.231	680.18	260.282	0.382667	-1.38584	0.00506368	0.443106
ENSMUSG00000097604|Gm17322	417.688	603.969	231.406	0.383142	-1.38405	0.0050504	0.443106
ENSMUSG00000032502|Stac	57.8706	96.5016	19.2396	0.199371	-2.32647	0.00502757	0.443106
ENSMUSG00000046688|Tifa	545.762	309.348	782.176	2.52847	1.33826	0.00513984	0.445773
ENSMUSG00000030732|Chrdl2	9.86251	18.1507	1.57429	0.0867341	-3.52726	0.00512618	0.445773
ENSMUSG00000034209|Rasl10a	892.913	1472.82	313.005	0.21252	-2.23433	0.00527928	0.453832
ENSMUSG00000022603|Mroh4	4.92409	9.50655	0.341623	0.0359356	-4.79844	0.00525737	0.453832
ENSMUSG00000078588|Ccdc24	51.3854	78.4588	24.3121	0.309871	-1.69026	0.00531343	0.454765
ENSMUSG00000007035|Msh5	45.9498	69.7544	22.1452	0.317474	-1.65529	0.00555178	0.464967
ENSMUSG00000028747|Htr6	167.581	244.359	90.8039	0.3716	-1.42818	0.00550687	0.464967
ENSMUSG00000029561|Oasl2	142.061	73.0871	211.034	2.88744	1.52979	0.00554282	0.464967
ENSMUSG00000030413|Pglyrp1	276.929	394.154	159.703	0.40518	-1.30337	0.00552318	0.464967
ENSMUSG00000004473|Clec11a	218.752	318.225	119.278	0.374824	-1.41572	0.00546827	0.464967
ENSMUSG00000002930|Ppp1r17	35.6096	55.3994	15.8198	0.28556	-1.80814	0.00564233	0.470532
ENSMUSG00000090877|Hspa1b	200.07	305.784	94.3554	0.308569	-1.69634	0.00570715	0.470564
ENSMUSG00000087226|Gm14015	49.5646	23.8206	75.3085	3.16148	1.6606	0.00571506	0.470564
ENSMUSG00000060890|Arr3	47.2305	86.5821	7.87896	0.0909999	-3.45799	0.00569318	0.470564
ENSMUSG00000068196|Col8a1	352.137	195.222	509.051	2.60756	1.3827	0.0059327	0.484396
ENSMUSG00000074385|Gm10684	4.92319	9.50475	0.341623	0.0359424	-4.79817	0.00591776	0.484396
ENSMUSG00000039878|Slc39a5	4.86102	9.40053	0.321499	0.0342001	-4.86986	0.0060962	0.491575
ENSMUSG00000042655|Fam159b	10.2525	17.9663	2.53878	0.141308	-2.82308	0.00605758	0.491575
ENSMUSG00000093553|Gm20633	77.902	39.7318	116.072	2.9214	1.54666	0.00608108	0.491575
ENSMUSG00000046480|Scn4b	6287.96	10306.4	2269.51	0.220204	-2.18309	0.00615236	0.494062
ENSMUSG00000001506|Col1a1	862.727	501.519	1223.93	2.44045	1.28715	0.00622668	0.497981
ENSMUSG00000010797|Wnt2	303.82	437.096	170.544	0.390175	-1.35781	0.00627279	0.499622
ENSMUSG00000004939|Nmrk2	3.75171	7.50341	0	0	#NAME?	0.00641127	0.508575
ENSMUSG00000038370|Pcp4l1	3247.36	4565.13	1929.59	0.42268	-1.24236	0.0064861	0.508887
ENSMUSG00000022324|Matn2	988.668	1402.51	574.83	0.409859	-1.2868	0.00646936	0.508887
ENSMUSG00000023994|Nfya	1954.03	1116.82	2791.25	2.49928	1.32151	0.00649343	0.508887
ENSMUSG00000027115|Kif18a	80.2454	41.1898	119.301	2.89637	1.53425	0.00652681	0.509457
ENSMUSG00000053441|Adamts19	17.7838	31.5673	4.00036	0.126725	-2.98023	0.00655398	0.509539
ENSMUSG00000046999|1110032F04Rik	647.672	927.874	367.47	0.396035	-1.3363	0.00658064	0.509582
ENSMUSG00000038057|Dbil5	22.2661	38.5355	5.99677	0.155617	-2.68393	0.00666103	0.511745
ENSMUSG00000025650|Col7a1	207.989	300.268	115.709	0.385353	-1.37575	0.00663772	0.511745
ENSMUSG00000027360|Hdc	49.8836	75.4978	24.2693	0.321457	-1.6373	0.00679392	0.519908
ENSMUSG00000030177|Ccdc77	420.075	238.347	601.803	2.5249	1.33623	0.00683767	0.521212
ENSMUSG00000004952|Rasa4	405.624	579.2	232.048	0.400636	-1.31964	0.00694477	0.527316
ENSMUSG00000096952|Gm26572	432.929	628.583	237.274	0.377475	-1.40555	0.00700957	0.530174
ENSMUSG00000024008|Cpne5	4414.27	6208.39	2620.15	0.422034	-1.24457	0.00707766	0.533257
ENSMUSG00000043144|Aqp6	22.7664	36.3865	9.14634	0.251366	-1.99214	0.00712239	0.534563
ENSMUSG00000039146|Ifi44l	6.94112	0.71292	13.1693	18.4724	4.2073	0.00724719	0.541845
ENSMUSG00000020428|Gabra6	85.2807	124.841	45.7207	0.366232	-1.44917	0.00736799	0.548774
ENSMUSG00000036151|Tm6sf2	103.568	173.316	33.8192	0.19513	-2.35749	0.00743243	0.55147
ENSMUSG00000097726|9530036O11Rik	25.2047	39.6426	10.7669	0.2716	-1.88045	0.00766474	0.56641
ENSMUSG00000029862|Clcn1	156.217	223.429	89.0057	0.398362	-1.32785	0.00769185	0.56641
ENSMUSG00000027932|Slc27a3	186.971	269.55	104.391	0.387278	-1.36856	0.00781571	0.573368
ENSMUSG00000028946|Hes3	14.5963	26.8531	2.33953	0.0871233	-3.5208	0.00786884	0.575103
ENSMUSG00000028188|Spata1	223.527	128.854	318.2	2.46946	1.3042	0.00802294	0.582006
ENSMUSG00000034311|Kif4	106.597	57.9147	155.279	2.68117	1.42286	0.00801297	0.582006
ENSMUSG00000027204|Fbn1	540.7	310.432	770.969	2.48354	1.3124	0.00807818	0.583181
ENSMUSG00000028047|Thbs3	573.704	813.899	333.508	0.409766	-1.28713	0.00809891	0.583181
ENSMUSG00000035458|Tnni3	35.8267	54.2824	17.371	0.320011	-1.6438	0.0081498	0.584688
ENSMUSG00000031142|Cacna1f	12.4953	22.0962	2.89449	0.130995	-2.93242	0.00820609	0.58657
ENSMUSG00000035451|Foxa1	3.58805	0	7.1761	Inf	Inf	0.00830499	0.588331
ENSMUSG00000073555|Gm4951	18.0713	5.62649	30.5161	5.42366	2.43927	0.00827001	0.588331
ENSMUSG00000040943|Tet2	3354.83	1950.52	4759.14	2.43994	1.28684	0.00832117	0.588331
ENSMUSG00000091994|E130317F20Rik	250.514	144.574	356.453	2.46553	1.3019	0.00855508	0.597652
ENSMUSG00000035948|Acss3	52.0443	25.4077	78.681	3.09674	1.63075	0.00864945	0.597652
ENSMUSG00000001444|Tbx21	37.0653	68.4624	5.66823	0.0827933	-3.59434	0.008556	0.597652
ENSMUSG00000021485|Mxd3	33.0582	54.7554	11.3611	0.207489	-2.26889	0.00858283	0.597652
ENSMUSG00000022421|Nptxr	42726.8	59920.4	25533.2	0.426119	-1.23067	0.00862662	0.597652
ENSMUSG00000070366|Ppapdc1a	199.976	285.565	114.387	0.400566	-1.31989	0.0086674	0.597652
ENSMUSG00000053070|9230110C19Rik	292.409	411.181	173.637	0.422288	-1.2437	0.00848624	0.597652
ENSMUSG00000001473|Tubb6	94.3401	136.444	52.2366	0.382844	-1.38517	0.00873073	0.5999
ENSMUSG00000024883|Rin1	3687	5175.98	2198.02	0.424658	-1.23563	0.00882428	0.602323
ENSMUSG00000091405|Hist2h4	142.17	77.9319	206.408	2.64856	1.40521	0.0088586	0.602323
ENSMUSG00000029471|Camkk2	14831.2	20831.6	8830.67	0.423907	-1.23818	0.00882874	0.602323
ENSMUSG00000055027|Smyd1	99.1478	142.408	55.8879	0.39245	-1.34942	0.00897322	0.607998
ENSMUSG00000038331|Satb2	4949.36	2919.7	6979.02	2.39033	1.25721	0.00945414	0.609006
ENSMUSG00000026639|Lamb3	103.512	154.614	52.4107	0.338978	-1.56074	0.00930649	0.609006
ENSMUSG00000035694|Caps2	16.6456	5.84769	27.4436	4.69306	2.23053	0.00930207	0.609006
ENSMUSG00000040258|Nxph4	133.606	190.728	76.4845	0.401014	-1.31828	0.00931405	0.609006
ENSMUSG00000020374|Rasgef1c	2160.2	3043.15	1277.25	0.419713	-1.25253	0.00945484	0.609006
ENSMUSG00000007682|Dio2	5398.24	7480.17	3316.31	0.443347	-1.17349	0.00951383	0.609006
ENSMUSG00000037679|Inf2	8685.21	13078.9	4291.55	0.328128	-1.60767	0.00960846	0.609006
ENSMUSG00000021680|Crhbp	616.097	864.331	367.863	0.425605	-1.23241	0.00940342	0.609006
ENSMUSG00000021959|Lats2	1640.46	955.921	2325.01	2.43222	1.28227	0.00961227	0.609006
ENSMUSG00000035258|Abi3bp	534.608	915.488	153.727	0.167918	-2.57417	0.00927745	0.609006
ENSMUSG00000061808|Ttr	2348.64	75.0523	4622.22	61.5867	5.94455	0.00922316	0.609006
ENSMUSG00000004231|Pax2	15.6453	5.68344	25.6071	4.50557	2.17171	0.00906429	0.609006
ENSMUSG00000000394|Gcg	3.32743	6.65487	0	0	#NAME?	0.00952439	0.609006
ENSMUSG00000075012|Fjx1	1865.6	2622.49	1108.71	0.42277	-1.24206	0.00951766	0.609006
ENSMUSG00000002228|Ppm1j	58.7914	87.3222	30.2606	0.346539	-1.52891	0.00936667	0.609006
ENSMUSG00000091609|Acer2	63.6319	93.5689	33.6949	0.360108	-1.4735	0.0095635	0.609006
ENSMUSG00000029135|Fosl2	1121.08	1560.81	681.361	0.436544	-1.1958	0.00950782	0.609006
ENSMUSG00000082088|Gm15753	6.09238	11.3199	0.864872	0.0764029	-3.71023	0.00948119	0.609006
ENSMUSG00000075569|Rsph10b	304.812	434.056	175.569	0.404484	-1.30585	0.00937378	0.609006
ENSMUSG00000065037|Rn7sk	265.432	417.329	113.536	0.272055	-1.87803	0.00932067	0.609006
ENSMUSG00000032946|Rasgrp2	1692.21	2360.53	1023.88	0.43375	-1.20506	0.00967773	0.610075
ENSMUSG00000027559|Car3	35.4185	55.7297	15.1074	0.271084	-1.88319	0.00969168	0.610075
ENSMUSG00000085154|C130046K22Rik	46.7101	23.1113	70.3089	3.04219	1.60511	0.00974084	0.611198
ENSMUSG00000020080|Hkdc1	978.859	1480.83	476.884	0.322037	-1.6347	0.00981307	0.611796
ENSMUSG00000015812|Gnrh1	21.5249	34.073	8.9768	0.263458	-1.92436	0.00979289	0.611796
ENSMUSG00000035238|Kcnk15	12.5113	23.7366	1.286	0.0541777	-4.20616	0.00992396	0.614846
ENSMUSG00000097777|Gm16794	115.49	63.4249	167.555	2.64178	1.40151	0.00992499	0.614846
ENSMUSG00000055775|Myh8	51.6921	96.6031	6.78115	0.070196	-3.83247	0.0100257	0.617165
ENSMUSG00000034919|Ttc22	52.0081	77.3691	26.6471	0.344415	-1.53778	0.010025	0.617165
ENSMUSG00000005892|Trh	256.105	461.527	50.683	0.109816	-3.18684	0.0101545	0.623129
ENSMUSG00000051435|Fhad1	239.035	409.994	68.0766	0.166043	-2.59037	0.0102453	0.624774
ENSMUSG00000025789|St8sia2	104.647	166.964	42.3296	0.253526	-1.9798	0.0102365	0.624774
ENSMUSG00000045318|Adra2c	624.204	879.111	369.298	0.420082	-1.25126	0.0104012	0.6323
ENSMUSG00000028871|Rspo1	344.677	561.934	127.421	0.226754	-2.1408	0.0104978	0.636193
ENSMUSG00000069874|Irgm2	238.735	136.879	340.592	2.48827	1.31514	0.0106719	0.643603
ENSMUSG00000029392|Rilpl1	3488.38	4880.67	2096.09	0.429468	-1.21938	0.0107093	0.643603
ENSMUSG00000030107|Usp18	81.9699	44.7168	119.223	2.66617	1.41477	0.0107259	0.643603
ENSMUSG00000034224|Slc38a8	13.0846	23.6636	2.50558	0.105883	-3.23945	0.010752	0.643603
ENSMUSG00000042115|Klhdc8a	955.408	1408.48	502.331	0.356647	-1.48743	0.0108712	0.648746
ENSMUSG00000060787|Olfr464	11.0941	20.6933	1.49479	0.0722351	-3.79116	0.0110035	0.649036
ENSMUSG00000053182|Gm609	19.3991	7.46154	31.3367	4.19977	2.07031	0.0111006	0.649036
ENSMUSG00000024175|Tekt4	140.02	198.801	81.2399	0.40865	-1.29106	0.0110481	0.649036
ENSMUSG00000067608|Pcna-ps2	170.492	62.8277	278.156	4.42728	2.14642	0.0110756	0.649036
ENSMUSG00000040479|Dgkz	28924.3	41385.6	16463	0.397797	-1.3299	0.0109539	0.649036
ENSMUSG00000085782|Gm15624	52.0442	76.6644	27.4239	0.357714	-1.48312	0.0109141	0.649036
ENSMUSG00000090958|Lrrc32	201.632	284.238	119.026	0.418754	-1.25583	0.0111385	0.649036
ENSMUSG00000030898|Cckbr	2408.37	3371.2	1445.53	0.428788	-1.22166	0.0111421	0.649036
ENSMUSG00000026468|Lhx4	10.3568	1.28842	19.4252	15.0768	3.91426	0.0112106	0.651081
ENSMUSG00000020395|Itk	48.1419	24.3476	71.9361	2.95454	1.56293	0.0112789	0.651608
ENSMUSG00000025163|Cd7	37.6011	65.4663	9.736	0.148718	-2.74935	0.0112864	0.651608
ENSMUSG00000099297|RP24-312B12.1	202.031	287.301	116.761	0.406407	-1.299	0.0113697	0.654481
ENSMUSG00000040680|Kremen2	26.1823	40.9261	11.4386	0.279494	-1.83911	0.0114961	0.658441
ENSMUSG00000043286|Pnpla1	26.4905	40.9185	12.0625	0.294792	-1.76223	0.011506	0.658441
ENSMUSG00000062353|Gm15772	1679.36	2932.92	425.803	0.14518	-2.78408	0.0116377	0.66403
ENSMUSG00000039208|Metrnl	140.607	201.247	79.9665	0.397356	-1.3315	0.0117209	0.666826
ENSMUSG00000097453|Gm26894	31.3434	50.0316	12.6552	0.252943	-1.98311	0.0117567	0.66692
ENSMUSG00000079434|Neu2	347.649	492.807	202.49	0.410892	-1.28317	0.0119351	0.667337
ENSMUSG00000022364|Tbc1d31	652.416	390.728	914.105	2.33949	1.22619	0.0118324	0.667337
ENSMUSG00000029661|Col1a2	1566.62	942.18	2191.05	2.32551	1.21755	0.0118449	0.667337
ENSMUSG00000095276|Gm581	24.9281	38.501	11.3551	0.294929	-1.76156	0.0119159	0.667337
ENSMUSG00000096606|Gm4980	139.814	198.48	81.1493	0.408855	-1.29034	0.0118751	0.667337
ENSMUSG00000059406|Tmprss9	14.2173	23.2434	5.19127	0.223344	-2.16266	0.011994	0.668716
ENSMUSG00000014786|Slc9a5	2312.96	3225.58	1400.35	0.434138	-1.20378	0.0120833	0.671588
ENSMUSG00000086119|Gm2415	36.264	54.4773	18.0507	0.331343	-1.5936	0.0121143	0.671588
ENSMUSG00000050671|Ism2	9.74663	2.66215	16.8311	6.32237	2.66047	0.0121924	0.674
ENSMUSG00000045136|Tubb2b	3389.04	4722.03	2056.06	0.435419	-1.19952	0.0124346	0.67969
ENSMUSG00000057246|BC051142	90.2568	133.13	47.3835	0.355919	-1.49038	0.0124182	0.67969
ENSMUSG00000051517|Arhgef39	18.2561	29.0075	7.50464	0.258714	-1.95057	0.0124297	0.67969
ENSMUSG00000031230|Fgf16	16.8319	30.2531	3.4107	0.112739	-3.14894	0.0123537	0.67969
ENSMUSG00000021055|Esr2	29.7807	13.8985	45.6628	3.28544	1.71609	0.0126061	0.687137
ENSMUSG00000012443|Kif11	141.392	80.2876	202.496	2.52213	1.33464	0.012678	0.689135
ENSMUSG00000027270|Lamp5	12765.6	20480.6	5050.46	0.246597	-2.01977	0.0128685	0.697545
ENSMUSG00000037278|Tmem97	463.175	648.891	277.459	0.42759	-1.2257	0.0129057	0.697624
ENSMUSG00000025401|Myo1a	54.6411	80.385	28.8971	0.359484	-1.476	0.0129547	0.698335
ENSMUSG00000019787|Trdn	14.7738	24.4097	5.13794	0.210488	-2.24819	0.0131039	0.698659
ENSMUSG00000044017|Gpr133	253.695	355.137	152.252	0.428714	-1.22191	0.0130798	0.698659
ENSMUSG00000029658|Wdr95	21.4785	38.0254	4.93165	0.129694	-2.94682	0.0130177	0.698659
ENSMUSG00000031216|Stard8	2281.37	3131.59	1431.16	0.457007	-1.12971	0.0131033	0.698659
ENSMUSG00000097796|Gm16702	101.974	57.4419	146.507	2.55052	1.35079	0.013238	0.703888
ENSMUSG00000098021|Gm9522	13.5213	4.53271	22.5099	4.9661	2.31211	0.0133255	0.706612
ENSMUSG00000002459|Rgs20	1154.47	1593.43	715.519	0.449044	-1.15507	0.0135265	0.707043
ENSMUSG00000098061|Gm26945	217.99	117.088	318.892	2.72352	1.44547	0.0134403	0.707043
ENSMUSG00000079539|Obp2b	3.16548	6.33097	0	0	#NAME?	0.0136321	0.707043
ENSMUSG00000041358|Nutm1	3.16714	6.33429	0	0	#NAME?	0.0136177	0.707043
ENSMUSG00000055235|Wdr86	29.165	13.5125	44.8175	3.31673	1.72976	0.0135036	0.707043
ENSMUSG00000038676|Ucn	4.21132	8.13434	0.288291	0.0354412	-4.81843	0.013469	0.707043
ENSMUSG00000035582|Gdpd4	13.8635	24.8999	2.82708	0.113538	-3.13876	0.0136597	0.707043
ENSMUSG00000005470|Asf1b	34.5476	17.3155	51.7798	2.99038	1.58033	0.0135682	0.707043
ENSMUSG00000032105|Pdzd3	26.8833	46.5372	7.22943	0.155347	-2.68643	0.0133968	0.707043
ENSMUSG00000050022|Amz1	581.846	807.354	356.338	0.441366	-1.17995	0.013731	0.708853
ENSMUSG00000054871|Tmem158	960.983	1332.56	589.407	0.442312	-1.17686	0.0137902	0.710032
ENSMUSG00000035916|Ptprq	12.6609	4.45556	20.8662	4.68317	2.22749	0.0139541	0.716579
ENSMUSG00000070327|Rnf213	717.34	436.793	997.886	2.28457	1.19192	0.014144	0.723493
ENSMUSG00000058794|Nfe2	3.24919	0	6.49839	Inf	Inf	0.014237	0.723493
ENSMUSG00000038128|Camk4	14613.9	20115.6	9112.19	0.45299	-1.14245	0.0142133	0.723493
ENSMUSG00000025481|Urah	18.7642	32.9529	4.57544	0.138848	-2.84843	0.0142013	0.723493
ENSMUSG00000097134|1110002J07Rik	67.2364	36.6992	97.7736	2.66419	1.4137	0.014278	0.72369
ENSMUSG00000039114|Nrn1	9981.73	13692.3	6271.15	0.458005	-1.12656	0.0143506	0.725484
ENSMUSG00000021273|Fdft1	3091.57	4276.08	1907.07	0.445985	-1.16493	0.0144034	0.726274
ENSMUSG00000029055|Plch2	5004	6892.13	3115.87	0.452091	-1.14532	0.0144439	0.726438
ENSMUSG00000024079|Eif2ak2	498.897	306.345	691.45	2.25709	1.17447	0.0144895	0.726486
ENSMUSG00000039358|Drd5	59.49	89.8922	29.0878	0.323585	-1.62778	0.0145193	0.726486
ENSMUSG00000030069|Prok2	15.999	30.7453	1.25279	0.0407473	-4.61715	0.0147087	0.734081
ENSMUSG00000086744|Gm15997	25.3022	40.8423	9.76217	0.239021	-2.06479	0.014749	0.734213
ENSMUSG00000048616|Nog	285.449	398.788	172.111	0.431584	-1.21229	0.0149207	0.740874
ENSMUSG00000034684|Sema3f	479.289	664.856	293.723	0.441784	-1.17859	0.0150086	0.743344
ENSMUSG00000097194|9330175E14Rik	5.12274	0.65085	9.59463	14.7417	3.88183	0.0151504	0.748468
ENSMUSG00000026388|3110009E18Rik	63.1293	92.0998	34.1588	0.370889	-1.43094	0.0152182	0.748519
ENSMUSG00000085667|Gm12992	232.028	356.406	107.65	0.302044	-1.72717	0.0152665	0.748519
ENSMUSG00000035273|Hpse	73.6827	106.012	41.3535	0.390083	-1.35815	0.0152537	0.748519
ENSMUSG00000090863|A530084C06Rik	23.415	36.5229	10.3071	0.282208	-1.82517	0.0153584	0.751135
ENSMUSG00000024670|Cd6	81.7596	129.028	34.4913	0.267317	-1.90338	0.0154502	0.753737
ENSMUSG00000045179|Sox3	57.4515	32.3736	82.5294	2.54928	1.35009	0.0158857	0.773053
ENSMUSG00000044734|Serpinb1a	154.353	216.07	92.6358	0.428729	-1.22186	0.016028	0.778037
ENSMUSG00000040860|Crocc	2991	4301.11	1680.88	0.390802	-1.35549	0.0160699	0.778132
ENSMUSG00000042109|Csdc2	6015.72	8521.9	3509.54	0.411826	-1.27989	0.0161176	0.778511
ENSMUSG00000044783|Hjurp	3905.66	1952.36	5858.96	3.00096	1.58542	0.016339	0.785317
ENSMUSG00000023949|Tcte1	67.7753	97.6344	37.9162	0.388349	-1.36458	0.0163209	0.785317
ENSMUSG00000097929|2810011L19Rik	472.183	653.01	291.355	0.446172	-1.16433	0.0164283	0.785742
ENSMUSG00000082978|Rpsa-ps11	17.0916	28.2353	5.94798	0.210657	-2.24703	0.0163958	0.785742
ENSMUSG00000090063|Dlx6os1	725.634	1043.5	407.771	0.390773	-1.3556	0.0166052	0.792259
ENSMUSG00000033007|Asic4	797.585	1087.67	507.499	0.466593	-1.09976	0.0166604	0.792954
ENSMUSG00000044934|Zfp367	2159.59	1336.97	2982.22	2.23058	1.15742	0.0167932	0.79733
ENSMUSG00000052479|A330008L17Rik	279.166	170.293	388.04	2.27866	1.18819	0.0170188	0.806078
ENSMUSG00000075296|Aldh3b2	71.4004	116.628	26.1727	0.224411	-2.15578	0.017092	0.807585
ENSMUSG00000026725|Tnn	12.9915	21.2374	4.74549	0.223449	-2.16198	0.0171505	0.808394
ENSMUSG00000044787|Spata32	35.1101	17.7763	52.4439	2.95022	1.56082	0.0172948	0.811639
ENSMUSG00000027188|Pamr1	1949.44	2685.75	1213.13	0.45169	-1.14659	0.0173025	0.811639
ENSMUSG00000031506|Ptpn7	33.0488	62.2727	3.82478	0.0614198	-4.02515	0.0179736	0.816565
ENSMUSG00000006411|Pvrl4	307.536	190.189	424.882	2.234	1.15963	0.0176785	0.816565
ENSMUSG00000035365|Parpbp	34.2301	17.3944	51.0659	2.93576	1.55374	0.0179091	0.816565
ENSMUSG00000085564|Gm12198	27.9205	45.0445	10.7966	0.239687	-2.06078	0.0175595	0.816565
ENSMUSG00000040373|Cacng5	804.969	1207.41	402.525	0.333378	-1.58477	0.0178331	0.816565
ENSMUSG00000034634|Ly6d	17.8915	32.8336	2.94932	0.0898263	-3.47672	0.0177274	0.816565
ENSMUSG00000022935|Grik1	562.387	771.811	352.963	0.457318	-1.12873	0.0179982	0.816565
ENSMUSG00000083534|H2-M6-ps	44.2354	64.5149	23.9559	0.371323	-1.42925	0.0180793	0.816565
ENSMUSG00000042834|Nrep	2735.87	3741.44	1730.3	0.462469	-1.11257	0.0179607	0.816565
ENSMUSG00000037578|Pkd2l1	40.786	59.7232	21.8488	0.365835	-1.45074	0.0180837	0.816565
ENSMUSG00000033717|Adra2a	762.757	1047.49	478.025	0.456353	-1.13178	0.0175316	0.816565
ENSMUSG00000056306|Sertm1	1352.1	1856.99	847.22	0.456233	-1.13216	0.0174831	0.816565
ENSMUSG00000040270|Bach2	121.476	70.5943	172.357	2.44152	1.28778	0.0176523	0.816565
ENSMUSG00000066058|Cldn19	10.5573	17.6708	3.44391	0.194893	-2.35925	0.0177762	0.816565
ENSMUSG00000029208|Guf1	3725.91	2346.2	5105.62	2.17612	1.12176	0.0179313	0.816565
ENSMUSG00000089736|Gm14378	192.236	269.262	115.209	0.427869	-1.22476	0.0178562	0.816565
ENSMUSG00000031594|Fgl1	7.43863	13.0811	1.79616	0.13731	-2.8645	0.0181189	0.816565
ENSMUSG00000060284|Sp7	54.4926	88.051	20.9341	0.23775	-2.07248	0.0182292	0.819643
ENSMUSG00000041324|Inhba	318.316	491.72	144.911	0.294701	-1.76267	0.0183653	0.821579
ENSMUSG00000061186|Sfmbt2	325.929	198.202	453.655	2.28885	1.19462	0.018378	0.821579
ENSMUSG00000044681|Cnpy1	72.6689	104.917	40.4207	0.385263	-1.37608	0.0183986	0.821579
ENSMUSG00000051354|Samd3	119.039	165.784	72.2932	0.436069	-1.19737	0.0187192	0.826729
ENSMUSG00000061462|Obscn	191.858	275.935	107.781	0.390603	-1.35623	0.0189007	0.826729
ENSMUSG00000045915|Ccdc42	22.2067	34.295	10.1184	0.295039	-1.76102	0.0186009	0.826729
ENSMUSG00000020810|Cygb	2116.61	2904.63	1328.59	0.457404	-1.12846	0.0189478	0.826729
ENSMUSG00000053093|Myh7	1242.59	2395.84	89.3398	0.0372895	-4.74508	0.0189799	0.826729
ENSMUSG00000072487|Mroh5	100.506	141.486	59.5264	0.420725	-1.24905	0.0188122	0.826729
ENSMUSG00000090919|Pabpc4l	37.7089	19.3503	56.0674	2.8975	1.53481	0.0186629	0.826729
ENSMUSG00000028801|Stpg1	53.8927	96.0943	11.6912	0.121663	-3.03903	0.0187553	0.826729
ENSMUSG00000029608|Rph3a	19652.6	28440.9	10864.2	0.381993	-1.38838	0.0189338	0.826729
ENSMUSG00000033963|Fancd2os	6.07381	10.9945	1.15316	0.104886	-3.25311	0.018865	0.826729
ENSMUSG00000009471|Myod1	2.87199	5.74398	0	0	#NAME?	0.0187666	0.826729
ENSMUSG00000089762|Ier5l	51.8203	89.2598	14.3809	0.161112	-2.63386	0.0190246	0.826827
ENSMUSG00000047230|Cldn2	7.68175	1.94259	13.4209	6.90877	2.78843	0.0192419	0.834414
ENSMUSG00000051246|Msantd1	110.072	160.681	59.4641	0.370077	-1.4341	0.0193523	0.837343
ENSMUSG00000032193|Ldlr	703.942	955.62	452.264	0.473268	-1.07927	0.0194689	0.840524
ENSMUSG00000045075|Gm9796	44.7983	16.5768	73.0198	4.40495	2.13913	0.0195881	0.841941
ENSMUSG00000037613|Tnfrsf23	69.8969	99.3259	40.468	0.407427	-1.29539	0.0195644	0.841941
ENSMUSG00000050711|Scg2	10596.7	14326.2	6867.18	0.479344	-1.06087	0.0200012	0.84638
ENSMUSG00000051251|Nhlh1	25.5333	38.8512	12.2154	0.314415	-1.66926	0.0201123	0.84638
ENSMUSG00000087400|Gm15270	35.0757	51.9663	18.185	0.349939	-1.51483	0.0200502	0.84638
ENSMUSG00000033196|Myh2	71.2642	128.644	13.8848	0.107932	-3.2118	0.0202348	0.84638
ENSMUSG00000019122|Ccl9	73.2401	43.0649	103.415	2.40138	1.26387	0.0198987	0.84638
ENSMUSG00000052087|Rgs14	2201.76	2994.02	1409.5	0.470772	-1.0869	0.0198321	0.84638
ENSMUSG00000007617|Homer1	9946.33	13439.8	6452.86	0.480131	-1.0585	0.0197494	0.84638
ENSMUSG00000087221|BC037032	32.1589	16.141	48.1769	2.98476	1.57761	0.020189	0.84638
ENSMUSG00000027699|Ect2	53.6714	28.9708	78.3721	2.70521	1.43574	0.019811	0.84638
ENSMUSG00000061702|Tmem91	603.916	1007.57	200.26	0.198756	-2.33093	0.0199758	0.84638
ENSMUSG00000031833|Mast3	15686.5	22272.1	9100.89	0.408624	-1.29116	0.0201263	0.84638
ENSMUSG00000032291|Crabp1	45.9906	65.8764	26.1048	0.396269	-1.33545	0.0202552	0.84638
ENSMUSG00000079418|Atg4a	234.975	142.256	327.695	2.30356	1.20387	0.0202228	0.84638
ENSMUSG00000070000|Fcho1	4960	6776.59	3143.41	0.463862	-1.10823	0.020303	0.846566
ENSMUSG00000072762|4930522L14Rik	74.5866	43.2499	105.923	2.4491	1.29225	0.0206367	0.856817
ENSMUSG00000001517|Foxm1	58.6191	32.2439	84.9942	2.63598	1.39834	0.0206159	0.856817
ENSMUSG00000084946|Dlx1os	122.363	176.333	68.3926	0.38786	-1.36639	0.0207604	0.860124
ENSMUSG00000081788|Gm5898	92.9712	48.332	137.61	2.84719	1.50954	0.0208226	0.860875
ENSMUSG00000090300|Gm17119	28.6913	13.9236	43.4591	3.12126	1.64213	0.020886	0.861667
ENSMUSG00000017550|Atad5	317.873	196.421	439.324	2.23664	1.16134	0.0210033	0.864678
ENSMUSG00000025420|Katnal2	217.013	299.014	135.013	0.451529	-1.14711	0.021136	0.868311
ENSMUSG00000028268|Gbp3	353.796	223.664	483.927	2.16363	1.11346	0.0213849	0.875242
ENSMUSG00000042269|Fam92b	18.3212	28.7237	7.91872	0.275686	-1.8589	0.0213944	0.875242
ENSMUSG00000025716|Myo3a	3.7524	7.16318	0.341623	0.0476915	-4.39012	0.0214469	0.875554
ENSMUSG00000022844|Pdia5	224.106	310.858	137.354	0.441853	-1.17836	0.0216186	0.88072
ENSMUSG00000063727|Tnfrsf11b	252.538	146.393	358.682	2.45013	1.29286	0.0218999	0.883823
ENSMUSG00000040296|Ddx58	407.929	254.817	561.041	2.20174	1.13864	0.0217808	0.883823
ENSMUSG00000070632|Btbd8	43.5147	23.1297	63.8996	2.76266	1.46606	0.0218289	0.883823
ENSMUSG00000045709|1700023L04Rik	5.92001	10.6003	1.2397	0.11695	-3.09604	0.0219212	0.883823
ENSMUSG00000092592|Gm20449	57.4152	31.7627	83.0678	2.61526	1.38696	0.0218689	0.883823
ENSMUSG00000034391|Fbxo15	7.91413	13.5174	2.31087	0.170955	-2.54831	0.0220396	0.886765
ENSMUSG00000041449|Serpina3h	32.9147	48.227	17.6024	0.36499	-1.45407	0.0223118	0.89587
ENSMUSG00000090223|Pcp4	8792.85	14025.8	3559.87	0.253808	-1.97819	0.0223689	0.896319
ENSMUSG00000006930|Hap1	6949.46	9384.27	4514.65	0.481087	-1.05563	0.0225209	0.898716
ENSMUSG00000085763|2700081L22Rik	7.81037	13.5695	2.05124	0.151166	-2.7258	0.022502	0.898716
ENSMUSG00000072919|Noxred1	52.5217	75.3811	29.6623	0.393499	-1.34557	0.0227626	0.904496
ENSMUSG00000028028|Alpk1	594.489	380.386	808.592	2.12572	1.08795	0.0227341	0.904496
ENSMUSG00000047945|Marcksl1	3227.15	4634.21	1820.1	0.392754	-1.3483	0.0228511	0.904496
ENSMUSG00000032548|Slco2a1	89.6065	124.574	54.6386	0.438602	-1.18902	0.022823	0.904496
ENSMUSG00000085687|Gm16153	9.47311	3.16714	15.7791	4.98211	2.31676	0.0231382	0.911314
ENSMUSG00000028031|Dkk2	28.8169	43.1523	14.4815	0.335591	-1.57523	0.023133	0.911314
ENSMUSG00000030584|Dpf1	1586.42	2153.77	1019.08	0.473159	-1.0796	0.0231635	0.911314
ENSMUSG00000026202|Tuba4a	30496.7	41508.6	19484.7	0.469414	-1.09107	0.0237031	0.915924
ENSMUSG00000078184|B020018G12Rik	39.8131	58.2393	21.3869	0.367225	-1.44526	0.0236098	0.915924
ENSMUSG00000032921|Odf4	8.45573	14.3123	2.59916	0.181603	-2.46114	0.0235317	0.915924
ENSMUSG00000074665|Bpifb4	14.2353	22.3601	6.11047	0.273276	-1.87157	0.0233981	0.915924
ENSMUSG00000038403|Hfe2	68.2217	115.507	20.9361	0.181253	-2.46392	0.0233828	0.915924
ENSMUSG00000061762|Tac1	1665.94	2669.19	662.684	0.248272	-2.01001	0.0236935	0.915924
ENSMUSG00000039958|Mettl20	158.948	98.1535	219.743	2.23877	1.1627	0.0234547	0.915924
ENSMUSG00000066279|Chrna10	7.11645	12.9067	1.32624	0.102757	-3.2827	0.0235613	0.915924
ENSMUSG00000048644|Ctxn1	10297.8	15605.6	4989.93	0.319752	-1.64497	0.023624	0.915924
ENSMUSG00000009092|Derl3	101.532	142.097	60.9679	0.429059	-1.22075	0.0238257	0.917518
ENSMUSG00000049538|Adamts16	153.97	211.908	96.0324	0.453179	-1.14185	0.0238854	0.917518
ENSMUSG00000059900|Tmem40	26.8184	42.0997	11.5372	0.274045	-1.86751	0.0238539	0.917518
ENSMUSG00000036882|Arhgap33	8671.14	11699.5	5642.8	0.482313	-1.05196	0.0239785	0.919287
ENSMUSG00000019947|Arid5b	948.356	595.367	1301.35	2.18579	1.12815	0.0241215	0.922119
ENSMUSG00000022034|Esco2	16.9074	7.37443	26.4403	3.5854	1.84214	0.0241469	0.922119
ENSMUSG00000040264|Gbp5	96.1846	56.7443	135.625	2.39011	1.25707	0.0242208	0.923134
ENSMUSG00000020701|Tmem132e	758.076	1025.79	490.364	0.478036	-1.06481	0.0245083	0.932272
ENSMUSG00000083015|Gm16518	4.40461	8.1461	0.663122	0.0814037	-3.61876	0.0247318	0.938766
ENSMUSG00000034422|Parp14	239.855	149.742	329.968	2.20358	1.13985	0.0247753	0.938766
ENSMUSG00000020723|Cacng4	1909.28	2703.44	1115.12	0.412483	-1.27759	0.0248624	0.940018
ENSMUSG00000050921|P2ry10	2.74757	0	5.49515	Inf	Inf	0.0249046	0.940018
ENSMUSG00000020275|Rel	95.781	56.234	135.328	2.40652	1.26695	0.0253307	0.94153
ENSMUSG00000045404|Kcnk13	214.953	292.066	137.84	0.471947	-1.0833	0.0252597	0.94153
ENSMUSG00000059213|Ddn	30653.1	41033.8	20272.3	0.49404	-1.0173	0.0251031	0.94153
ENSMUSG00000023993|Treml1	5.13322	9.30194	0.964497	0.103688	-3.26968	0.0252481	0.94153
ENSMUSG00000075020|E530001K10Rik	96.455	135.106	57.8037	0.427839	-1.22486	0.0251128	0.94153
ENSMUSG00000079056|Kcnip3	6253.89	8474.51	4033.27	0.47593	-1.07118	0.0253296	0.94153
ENSMUSG00000066224|Arid3c	21.3978	40.5381	2.25753	0.0556892	-4.16646	0.0251126	0.94153
ENSMUSG00000087159|Gm15246	81.3695	47.1859	115.553	2.44889	1.29213	0.0252351	0.94153
ENSMUSG00000098220|Gm27031	1120.48	1542.6	698.365	0.452719	-1.14331	0.0254066	0.942557
ENSMUSG00000078700|D030028A08Rik	134.623	73.3045	195.941	2.67297	1.41844	0.0255138	0.944739
ENSMUSG00000046694|Fam46b	6.05463	1.29506	10.8142	8.35035	3.06184	0.0255956	0.945969
ENSMUSG00000026039|Sgol2	77.3771	45.5511	109.203	2.39738	1.26146	0.0256621	0.946295
ENSMUSG00000034664|Itga2b	124.019	186.299	61.7397	0.331402	-1.59335	0.0257499	0.946295
ENSMUSG00000060530|A930017M01Rik	442.73	276.671	608.789	2.20041	1.13777	0.0257303	0.946295
ENSMUSG00000020716|Nf1	5688.91	3607.34	7770.47	2.15407	1.10707	0.0260276	0.946541
ENSMUSG00000087142|Gm12454	10.4806	17.1425	3.81874	0.222764	-2.16641	0.0258861	0.946541
ENSMUSG00000046808|Atp10d	507.693	301.482	713.904	2.36798	1.24366	0.0260466	0.946541
ENSMUSG00000050063|Klk6	77.0232	107.196	46.8502	0.437051	-1.19413	0.0259338	0.946541
ENSMUSG00000000214|Th	318.466	581.516	55.4165	0.0952965	-3.39143	0.0260476	0.946541
ENSMUSG00000023192|Grm2	2073.25	2799.64	1346.86	0.481082	-1.05565	0.0259432	0.946541
ENSMUSG00000035831|Krt25	4.26875	7.8945	0.642998	0.0814489	-3.61796	0.0261116	0.947103
ENSMUSG00000069893|9930111J21Rik1	22.1383	10.3472	33.9294	3.27909	1.71329	0.0264318	0.947672
ENSMUSG00000060808|3110043A19Rik	24.3346	36.6031	12.066	0.329644	-1.60102	0.0268083	0.947672
ENSMUSG00000005198|Polr2a	5208.05	3412.29	7003.8	2.05252	1.0374	0.0262856	0.947672
ENSMUSG00000025867|Cplx2	66538.2	98690.4	34386	0.348423	-1.52109	0.0270014	0.947672
ENSMUSG00000059674|Cdh24	325.919	440.055	211.783	0.481264	-1.0551	0.0263105	0.947672
ENSMUSG00000011305|Plin5	70.6447	43.5913	97.6982	2.24123	1.16429	0.0269884	0.947672
ENSMUSG00000097141|Gm10524	247.844	157.571	338.116	2.14579	1.10151	0.0269421	0.947672
ENSMUSG00000087555|Gm13997	28.5415	14.4163	42.6667	2.95962	1.56541	0.026711	0.947672
ENSMUSG00000086822|5330413P13Rik	62.8976	88.1654	37.6299	0.42681	-1.22833	0.0265267	0.947672
ENSMUSG00000039304|Tnfsf10	137.358	84.4136	190.303	2.25441	1.17275	0.0265766	0.947672
ENSMUSG00000028262|Clca2	8.56142	2.58348	14.5394	5.62782	2.49258	0.0267563	0.947672
ENSMUSG00000029177|Cenpa	70.4903	99.5843	41.3963	0.415691	-1.26642	0.0269163	0.947672
ENSMUSG00000030406|Gipr	53.1792	75.884	30.4744	0.401592	-1.3162	0.0265245	0.947672
ENSMUSG00000030587|2200002D01Rik	7.01257	12.229	1.79616	0.146878	-2.76731	0.0268373	0.947672
ENSMUSG00000031497|Tnfsf13b	27.8217	14.5036	41.1397	2.83651	1.50412	0.0265832	0.947672
ENSMUSG00000087135|Gm16096	2.71668	5.43336	0	0	#NAME?	0.0269991	0.947672
ENSMUSG00000036022|Fam122b	346.389	217.468	475.311	2.18566	1.12807	0.0268007	0.947672
ENSMUSG00000025597|Klhl4	833.405	525.482	1141.33	2.17196	1.119	0.026399	0.947672
ENSMUSG00000084029|Gm8855	4.03856	8.07711	0	0	#NAME?	0.0270604	0.948037
ENSMUSG00000039179|Tekt5	410.67	579.162	242.178	0.418153	-1.2579	0.0273469	0.951242
ENSMUSG00000017300|Tnnc2	12.6927	25.3854	0	0	#NAME?	0.0272304	0.951242
ENSMUSG00000048988|Elfn1	962.244	1290.26	634.224	0.491546	-1.0246	0.0272978	0.951242
ENSMUSG00000050926|Dcaf12l2	92.4223	55.4474	129.397	2.33369	1.22261	0.0273138	0.951242
ENSMUSG00000051079|Rgs13	98.4891	28.5991	168.379	5.88757	2.55767	0.027448	0.95227
ENSMUSG00000020251|Glt8d2	728.329	976.83	479.829	0.491211	-1.02559	0.0275228	0.95227
ENSMUSG00000093726|Gm20667	8.43673	2.72754	14.1459	5.18633	2.37471	0.0275097	0.95227
ENSMUSG00000028339|Col15a1	304.822	412.636	197.008	0.477439	-1.06661	0.0277351	0.956224
ENSMUSG00000030771|Micalcl	179.597	257.182	102.012	0.396655	-1.33404	0.0276882	0.956224
ENSMUSG00000026301|Iqca	18.2417	27.9357	8.54764	0.305976	-1.70851	0.0286281	0.95939
ENSMUSG00000026479|Lamc2	693.92	931.008	456.832	0.490685	-1.02713	0.0288716	0.95939
ENSMUSG00000039891|Txlnb	88.4619	52.654	124.27	2.36012	1.23886	0.0290366	0.95939
ENSMUSG00000040829|Zmynd15	28.6724	42.1841	15.1607	0.359394	-1.47636	0.0281113	0.95939
ENSMUSG00000035557|Krt17	5.71697	10.2144	1.21958	0.119399	-3.06614	0.0287539	0.95939
ENSMUSG00000041592|Sdk2	1080.77	1468.72	692.815	0.471714	-1.08401	0.0283955	0.95939
ENSMUSG00000036169|Sostdc1	79.5265	43.0496	116.003	2.69465	1.4301	0.0292344	0.95939
ENSMUSG00000079104|Prps1l3	509.618	324.934	694.303	2.13675	1.09542	0.028333	0.95939
ENSMUSG00000018126|Baiap2l2	61.7454	90.8857	32.6051	0.358749	-1.47895	0.0286462	0.95939
ENSMUSG00000050164|Mchr1	1274.88	1726.17	823.576	0.477111	-1.0676	0.0281387	0.95939
ENSMUSG00000091971|Hspa1a	232.53	317.607	147.453	0.464262	-1.10699	0.0282196	0.95939
ENSMUSG00000006850|Tmco6	430.743	585.451	276.036	0.471493	-1.08469	0.0291156	0.95939
ENSMUSG00000092341|Malat1	107824	143994	71654.3	0.497621	-1.00688	0.0286393	0.95939
ENSMUSG00000026841|Fibcd1	652.681	914.211	391.151	0.427856	-1.2248	0.0280303	0.95939
ENSMUSG00000074899|Sptbn5	106.03	147.325	64.7358	0.439409	-1.18636	0.0281164	0.95939
ENSMUSG00000060257|Scrt2	711.568	961.394	461.743	0.480285	-1.05804	0.028885	0.95939
ENSMUSG00000074674|Gm10742	207.171	128.585	285.757	2.22233	1.15207	0.0290457	0.95939
ENSMUSG00000028064|Sema4a	2373.76	3177.32	1570.2	0.494189	-1.01686	0.0281843	0.95939
ENSMUSG00000028730|Wdr65	54.8151	77.6736	31.9566	0.411422	-1.28131	0.0287569	0.95939
ENSMUSG00000024793|Tnfrsf25	338.172	599.163	77.1807	0.128814	-2.95664	0.0281299	0.95939
ENSMUSG00000059631|1500035N22Rik	76.3733	106.981	45.7654	0.427789	-1.22503	0.0285188	0.95939
ENSMUSG00000010825|Grid2ip	117.619	161.501	73.7373	0.456574	-1.13108	0.0291975	0.95939
ENSMUSG00000030270|Cpne9	4006.08	5502.38	2509.77	0.456125	-1.1325	0.0288162	0.95939
ENSMUSG00000030499|Kctd15	722.687	976.338	469.037	0.480404	-1.05768	0.0290472	0.95939
ENSMUSG00000086502|B130055M24Rik	275.311	173.332	377.291	2.1767	1.12214	0.0292857	0.95939
ENSMUSG00000023235|Ccl25	218.406	298.091	138.721	0.465363	-1.10357	0.0293019	0.95939
ENSMUSG00000037921|Ddx60	72.576	42.2591	102.893	2.43481	1.28381	0.0283653	0.95939
ENSMUSG00000070003|Ssbp4	2928.28	3950.12	1906.43	0.482627	-1.05102	0.0284859	0.95939
ENSMUSG00000036466|Megf11	877.541	1171.02	584.057	0.498757	-1.00359	0.0291092	0.95939
ENSMUSG00000063488|Zkscan7	160.639	98.5799	222.699	2.25907	1.17573	0.0288866	0.95939
ENSMUSG00000086181|C230034O21Rik	180.606	105.745	255.467	2.41588	1.27255	0.029415	0.96148
ENSMUSG00000026358|Rgs1	5.87728	1.29506	10.4595	8.07646	3.01372	0.0295417	0.961758
ENSMUSG00000049225|Pdp1	8850.22	11722.9	5977.52	0.5099	-0.971713	0.0295591	0.961758
ENSMUSG00000086771|1700080G11Rik	10.981	19.7446	2.21729	0.112298	-3.1546	0.0295713	0.961758
ENSMUSG00000026413|Pkp1	31.6111	46.6426	16.5796	0.35546	-1.49224	0.0297827	0.967021
ENSMUSG00000044224|Dnajc21	1497.26	2011.13	983.403	0.488982	-1.03215	0.0298993	0.969195
ENSMUSG00000062778|Chia	101.999	152.593	51.4045	0.336873	-1.56972	0.0300317	0.970263
ENSMUSG00000029363|Rfc5	498.482	671.133	325.832	0.485495	-1.04247	0.0300302	0.970263
ENSMUSG00000019894|Slc6a15	3461.42	2264.82	4658.01	2.05668	1.04032	0.0301234	0.971458
ENSMUSG00000031727|Pmfbp1	16.1631	25.0434	7.28277	0.290806	-1.78187	0.0301683	0.971458
ENSMUSG00000001138|Cnnm3	862.59	557.512	1167.67	2.09443	1.06656	0.0306232	0.974372
ENSMUSG00000026205|Slc23a3	23.8829	43.1083	4.65744	0.108041	-3.21036	0.030509	0.974372
ENSMUSG00000025400|Tac2	312.609	509.28	115.939	0.227652	-2.1351	0.0306528	0.974372
ENSMUSG00000091898|Tnnc1	632.72	1206.52	58.9187	0.0488335	-4.35598	0.030509	0.974372
ENSMUSG00000045731|Pnoc	422.611	613.154	232.069	0.378485	-1.40169	0.0306394	0.974372
ENSMUSG00000022097|Sftpc	52.1991	88.8672	15.531	0.174767	-2.5165	0.0307081	0.974372
ENSMUSG00000000159|Igsf5	3584.74	5721.97	1447.52	0.252975	-1.98293	0.030641	0.974372
ENSMUSG00000097891|Gm3650	11.3525	3.57968	19.1254	5.34277	2.41759	0.030704	0.974372
ENSMUSG00000014852|Adamts13	35.1354	65.7224	4.54828	0.0692043	-3.85299	0.0304816	0.974372
ENSMUSG00000051067|Lingo3	1523.79	2045.91	1001.66	0.489593	-1.03035	0.0308812	0.978272
ENSMUSG00000040441|Slc26a10	115.144	158.704	71.5834	0.45105	-1.14864	0.0311371	0.980015
ENSMUSG00000034774|Dsg1c	14.3242	26.7194	1.92899	0.0721946	-3.79196	0.0310661	0.980015
ENSMUSG00000039405|Prss23	934.658	1261.41	607.902	0.481921	-1.05313	0.0310816	0.980015
ENSMUSG00000032446|Eomes	93.268	178.906	7.63043	0.0426506	-4.55129	0.0310975	0.980015
ENSMUSG00000048188|Gm8181	12.4456	4.85814	20.033	4.1236	2.0439	0.0313172	0.980936
ENSMUSG00000087148|1700030C14Rik	7.33617	13.3863	1.286	0.0960678	-3.3798	0.0312723	0.980936
ENSMUSG00000084843|B230312C02Rik	25.3273	39.0821	11.5724	0.296105	-1.75582	0.031296	0.980936
ENSMUSG00000034528|Hsd17b13	10.9287	17.5903	4.26702	0.242578	-2.04348	0.0316693	0.990375
ENSMUSG00000020871|Dlx4	19.9002	9.52163	30.2787	3.17999	1.66902	0.031739	0.990968
ENSMUSG00000060180|Myh13	25.2069	48.5513	1.86258	0.0383631	-4.70414	0.0318186	0.991867
ENSMUSG00000051951|Xkr4	801.782	676.25	927.314	1.37126	0.455502	0.488283	1
ENSMUSG00000025902|Sox17	213.04	207.953	218.127	1.04893	0.0689126	0.904466	1
ENSMUSG00000098104|Gm6085	71.186	98.3826	43.9894	0.447126	-1.16125	0.415122	1
ENSMUSG00000033845|Mrpl15	1606.57	1801.26	1411.88	0.783825	-0.351397	0.516419	1
ENSMUSG00000025903|Lypla1	2345.19	1759.55	2930.82	1.66566	0.736096	0.140443	1
ENSMUSG00000033813|Tcea1	1326.99	1062.68	1591.29	1.49744	0.582495	0.202526	1
ENSMUSG00000062588|Gm6104	10.4025	11.6586	9.14634	0.784515	-0.350127	0.735288	1
ENSMUSG00000091665|Gm17101	2.5022	2.39215	2.61224	1.092	0.126977	1	1
ENSMUSG00000033793|Atp6v1h	9055.21	8065.62	10044.8	1.24538	0.31659	0.499691	1
ENSMUSG00000025905|Oprk1	158.025	256.862	59.189	0.230432	-2.11759	0.0948545	1
ENSMUSG00000033774|Npbwr1	70.0829	102.872	37.2938	0.362527	-1.46384	0.255289	1
ENSMUSG00000025907|Rb1cc1	5848.78	5361.11	6336.46	1.18193	0.241143	0.640617	1
ENSMUSG00000090031|4732440D04Rik	23.705	23.1502	24.2598	1.04793	0.0675451	1	1
ENSMUSG00000033740|St18	139.909	110.852	168.966	1.52425	0.608096	0.42356	1
ENSMUSG00000051285|Pcmtd1	6480.47	5908.41	7052.53	1.19364	0.255371	0.637837	1
ENSMUSG00000048538|Gm9826	2.8786	1.28842	4.46877	3.46841	1.79428	0.368717	1
ENSMUSG00000097797|Gm26901	120.666	138.386	102.946	0.743906	-0.426808	0.59247	1
ENSMUSG00000025909|Sntg1	1144.04	973.271	1314.8	1.35091	0.433931	0.3967	1
ENSMUSG00000061024|Rrs1	1053.14	963.893	1142.39	1.18519	0.245115	0.602952	1
ENSMUSG00000025911|Adhfe1	526.045	499.813	552.277	1.10497	0.144005	0.786966	1
ENSMUSG00000081441|Gm6161	4.93264	7.11771	2.74757	0.386019	-1.37326	0.321966	1
ENSMUSG00000067879|3110035E14Rik	19273.5	22662.5	15884.6	0.700919	-0.512681	0.283354	1
ENSMUSG00000079671|2610203C22Rik	30.6026	31.8845	29.3207	0.919592	-0.120934	0.891806	1
ENSMUSG00000045210|Vcpip1	5247.12	4279.61	6214.62	1.45214	0.538184	0.27378	1
ENSMUSG00000025915|Sgk3	741.252	633.898	848.606	1.33871	0.420844	0.426389	1
ENSMUSG00000046101|Mcmdc2	145.269	141.768	148.771	1.0494	0.0695623	0.898805	1
ENSMUSG00000098234|Snhg6	383.428	434.872	331.984	0.763406	-0.389478	0.465523	1
ENSMUSG00000073738|Gm10567	19.005	13.722	24.2879	1.77	0.82375	0.286364	1
ENSMUSG00000099032|Tcf24	22.8883	14.695	31.0817	2.11512	1.08074	0.139144	1
ENSMUSG00000025916|Ppp1r42	27.7234	34.8618	20.5849	0.590472	-0.76006	0.29754	1
ENSMUSG00000025917|Cops5	3653.55	3922.59	3384.5	0.862823	-0.212864	0.686217	1
ENSMUSG00000056763|Cspp1	1817.21	1491.08	2143.34	1.43744	0.523497	0.297004	1
ENSMUSG00000067851|Arfgef1	7656.87	6690.18	8623.57	1.28899	0.36624	0.47063	1
ENSMUSG00000042501|Cpa6	33.271	31.0679	35.474	1.14182	0.191338	0.893808	1
ENSMUSG00000048960|Prex2	2320.68	1898.21	2743.14	1.44512	0.531189	0.29863	1
ENSMUSG00000057715|A830018L16Rik	2873.22	2659.76	3086.69	1.16051	0.214763	0.715003	1
ENSMUSG00000095719|A830018L16Rik	283.308	258.874	307.742	1.18877	0.249472	0.695474	1
ENSMUSG00000016918|Sulf1	804.855	1034.03	575.681	0.556736	-0.844935	0.358669	1
ENSMUSG00000025938|Slco5a1	284.476	312.658	256.293	0.819725	-0.286789	0.533328	1
ENSMUSG00000005886|Ncoa2	6491.43	4989.86	7992.99	1.60185	0.679737	0.174567	1
ENSMUSG00000025935|Tram1	1798.83	1753.01	1844.65	1.05228	0.0735136	0.901246	1
ENSMUSG00000025937|Lactb2	580.639	478.734	682.544	1.42573	0.511699	0.310338	1
ENSMUSG00000097711|Gm5523	3.46036	4.39502	2.5257	0.574674	-0.799185	0.704025	1
ENSMUSG00000025932|Eya1	621.348	502.333	740.363	1.47385	0.559588	0.283465	1
ENSMUSG00000025930|Msc	82.0623	89.6859	74.4386	0.829993	-0.268829	0.691481	1
ENSMUSG00000054493|Gm9947	41.1054	32.2331	49.9776	1.5505	0.632737	0.289295	1
ENSMUSG00000082193|Rpl5-ps1	4.10302	6.65792	1.54812	0.232523	-2.10455	0.290897	1
ENSMUSG00000032769|Trpa1	32.2546	23.3545	41.1548	1.76218	0.817359	0.218719	1
ENSMUSG00000073737|Gm10566	4.6713	5.945	3.39761	0.571508	-0.807154	0.683451	1
ENSMUSG00000092083|Kcnb2	246.829	242.327	251.331	1.03716	0.0526347	0.961577	1
ENSMUSG00000090498|Kcnb2	247.706	267.012	228.4	0.855392	-0.225342	0.62579	1
ENSMUSG00000025925|Terf1	486.291	540.735	431.846	0.798628	-0.324404	0.543656	1
ENSMUSG00000032719|Sbspon	12.9065	13.2776	12.5354	0.944105	-0.0829803	0.88498	1
ENSMUSG00000067795|4930444P10Rik	27.5349	33.944	21.1258	0.622372	-0.684152	0.469926	1
ENSMUSG00000043716|Rpl7	7698.79	8509.04	6888.54	0.809555	-0.304798	0.569261	1
ENSMUSG00000025921|Rdh10	417.455	406.097	428.813	1.05594	0.0785211	0.890278	1
ENSMUSG00000025920|Stau2	8186.67	8009.95	8363.4	1.04413	0.0622963	0.938466	1
ENSMUSG00000025939|Ube2w	3576.34	3382.99	3769.69	1.11431	0.156144	0.78233	1
ENSMUSG00000079658|Tceb1	3545.34	3460.64	3630.04	1.04895	0.0689462	0.896622	1
ENSMUSG00000025940|Tmem70	1730.31	1861.34	1599.27	0.859204	-0.218927	0.695384	1
ENSMUSG00000025779|Ly96	39.4754	34.3707	44.5801	1.29704	0.375222	0.587669	1
ENSMUSG00000091020|Gm5828	23.3437	14.8028	31.8847	2.15397	1.107	0.13953	1
ENSMUSG00000042686|Jph1	1078.15	958.062	1198.23	1.25068	0.322718	0.54177	1
ENSMUSG00000025777|Gdap1	7830.31	6912.83	8747.79	1.26544	0.339643	0.502108	1
ENSMUSG00000067780|Pi15	11.9454	13.0242	10.8665	0.834338	-0.261297	0.743336	1
ENSMUSG00000025776|Crispld1	393.606	336.252	450.961	1.34114	0.423462	0.479573	1
ENSMUSG00000085125|Gm16070	31.3095	23.2237	39.3953	1.69634	0.762427	0.272304	1
ENSMUSG00000042596|Tfap2d	51.6336	70.1338	33.1335	0.472432	-1.08182	0.480764	1
ENSMUSG00000089787|Gm15825	6.90029	9.03042	4.77015	0.528231	-0.920759	0.445863	1
ENSMUSG00000025927|Tfap2b	109.709	100.162	119.256	1.19063	0.251725	0.76878	1
ENSMUSG00000043760|Pkhd1	5.28582	5.57258	4.99906	0.897083	-0.156687	0.981007	1
ENSMUSG00000041859|Mcm3	108.514	96.559	120.469	1.24762	0.319176	0.524187	1
ENSMUSG00000097934|6720483E21Rik	19.0737	18.1872	19.9601	1.09748	0.134189	0.798796	1
ENSMUSG00000025931|Paqr8	1381.11	1157.43	1604.79	1.38651	0.471456	0.503887	1
ENSMUSG00000041809|Efhc1	48.6816	43.434	53.9291	1.24163	0.31224	0.63201	1
ENSMUSG00000041779|Tram2	119.907	89.6069	150.208	1.6763	0.745281	0.180719	1
ENSMUSG00000025933|Tmem14a	1513.97	1585.88	1442.06	0.909308	-0.137159	0.77141	1
ENSMUSG00000025934|Gsta3	63.1701	76.8089	49.5314	0.644865	-0.632931	0.283857	1
ENSMUSG00000082935|Gm7658	274.606	256.141	293.071	1.14418	0.19431	0.645886	1
ENSMUSG00000028033|Kcnq5	4766.68	4961.6	4571.76	0.921428	-0.118057	0.732478	1
ENSMUSG00000041670|Rims1	11739.1	12499.3	10978.9	0.878361	-0.187114	0.631943	1
ENSMUSG00000097970|Gm27028	13.2979	12.0364	14.5595	1.20962	0.274556	0.845932	1
ENSMUSG00000026158|Ogfrl1	10066	11717.6	8414.41	0.718103	-0.477738	0.496122	1
ENSMUSG00000026156|B3gat2	592.397	721.533	463.261	0.642051	-0.639241	0.175345	1
ENSMUSG00000026155|Smap1	5138.72	5161.63	5115.81	0.991123	-0.0128643	0.985946	1
ENSMUSG00000026154|1110058L19Rik	730.851	813.661	648.041	0.796451	-0.328342	0.521605	1
ENSMUSG00000026153|Fam135a	1996.62	1504.24	2489.01	1.65467	0.726543	0.14513	1
ENSMUSG00000026147|Col9a1	55.1078	40.0858	70.1298	1.74949	0.806938	0.181144	1
ENSMUSG00000026141|Col19a1	948.502	1102.15	794.858	0.721192	-0.471545	0.30234	1
ENSMUSG00000067736|Gm10222	11.339	11.2596	11.4185	1.01411	0.0202113	1	1
ENSMUSG00000073725|Lmbrd1	10191.1	9267.28	11114.9	1.19937	0.262275	0.607297	1
ENSMUSG00000033569|Bai3	5711.91	4932.55	6491.26	1.316	0.396165	0.449084	1
ENSMUSG00000052558|Gm9884	55.0951	46.9401	63.2501	1.34746	0.430247	0.424245	1
ENSMUSG00000086240|Gm7846	6.44115	6.60428	6.27802	0.950598	-0.0730924	1	1
ENSMUSG00000048874|Phf3	5577.89	4643.74	6512.05	1.40233	0.487826	0.320716	1
ENSMUSG00000026064|Ptp4a1	1419.55	1489.66	1349.45	0.905879	-0.14261	0.829291	1
ENSMUSG00000070960|Gm10307	38.4198	49.9958	26.8438	0.536922	-0.897217	0.605921	1
ENSMUSG00000026058|Khdrbs2	236.144	208.428	263.861	1.26596	0.340229	0.612008	1
ENSMUSG00000026134|Prim2	425.109	400.352	449.866	1.12368	0.168227	0.70399	1
ENSMUSG00000044744|1700001G17Rik	17.1839	12.0346	22.3333	1.85576	0.892008	0.272015	1
ENSMUSG00000004768|Rab23	553.182	423.32	683.044	1.61354	0.690231	0.187151	1
ENSMUSG00000042215|Bag2	618.796	480.584	757.007	1.57518	0.655516	0.167592	1
ENSMUSG00000042197|Zfp451	4232.58	3661.58	4803.59	1.31189	0.391647	0.421711	1
ENSMUSG00000081402|Gm15455	9.89322	14.735	5.0514	0.342816	-1.54449	0.343751	1
ENSMUSG00000042182|Bend6	7666.16	7459.4	7872.93	1.05544	0.0778407	0.90318	1
ENSMUSG00000026131|Dst	20022.7	15046.8	24998.6	1.6614	0.732396	0.143444	1
ENSMUSG00000096992|Gm26788	5.65052	1.94591	9.35513	4.80758	2.26531	0.0910432	1
ENSMUSG00000098168|D630036G22Rik	32.6891	24.1126	41.2655	1.71136	0.775146	0.281955	1
ENSMUSG00000042111|Ccdc115	985.769	1015.09	956.446	0.942226	-0.0858549	0.918629	1
ENSMUSG00000026127|Imp4	533.517	491.064	575.97	1.1729	0.230083	0.645922	1
ENSMUSG00000026126|Ptpn18	28.0946	36.8378	19.3513	0.525309	-0.928761	0.358573	1
ENSMUSG00000045174|Amer3	1877.66	1834.93	1920.4	1.04658	0.0656832	0.888488	1
ENSMUSG00000037509|Arhgef4	12642.7	13099	12186.3	0.930327	-0.10419	0.859886	1
ENSMUSG00000046858|C230030N03Rik	66.851	59.5894	74.1126	1.24372	0.314664	0.730553	1
ENSMUSG00000037503|Fam168b	18269.3	16792.3	19746.4	1.17592	0.233789	0.647374	1
ENSMUSG00000026123|Plekhb2	14811.7	13355.8	16267.7	1.21803	0.28455	0.580426	1
ENSMUSG00000045216|Hs6st1	3745.23	3794.17	3696.28	0.974201	-0.0377091	0.926898	1
ENSMUSG00000037470|Uggt1	3461.28	3229.88	3692.68	1.14329	0.193186	0.728846	1
ENSMUSG00000047180|Neurl3	26.8576	29.6113	24.1038	0.814005	-0.29689	0.753331	1
ENSMUSG00000037447|Arid5a	457.777	632.641	282.912	0.447191	-1.16104	0.0723518	1
ENSMUSG00000010453|Kansl3	4785.1	4972.07	4598.13	0.924792	-0.112799	0.819983	1
ENSMUSG00000037432|Fer1l5	4.09769	6.60096	1.59441	0.241542	-2.04965	0.181173	1
ENSMUSG00000001143|Lman2l	2176.55	2139.85	2213.26	1.03431	0.0486632	0.899189	1
ENSMUSG00000037408|Cnnm4	697.947	737.718	658.177	0.89218	-0.164593	0.698645	1
ENSMUSG00000067653|Ankrd23	185.525	224.712	146.338	0.651225	-0.618771	0.221285	1
ENSMUSG00000079610|Ankrd39	482.242	419.899	544.585	1.29694	0.375115	0.411071	1
ENSMUSG00000026121|Sema4c	730.965	717.056	744.873	1.03879	0.0549088	0.93522	1
ENSMUSG00000087589|D430040D24Rik	2.54642	2.07005	3.02278	1.46025	0.546211	0.799646	1
ENSMUSG00000046337|Fam178b	7.60266	9.36401	5.84131	0.623804	-0.680834	0.532126	1
ENSMUSG00000061518|Cox5b	2917.49	3976.66	1858.31	0.467304	-1.09757	0.411136	1
ENSMUSG00000037351|Actr1b	14337.3	15026.8	13647.8	0.908232	-0.138867	0.762598	1
ENSMUSG00000026117|Zap70	100.364	141.052	59.6769	0.423084	-1.24098	0.217812	1
ENSMUSG00000026116|Tmem131	5170.29	4492.3	5848.27	1.30184	0.380556	0.434905	1
ENSMUSG00000080054|Rpl12-ps1	4.99009	6.58256	3.39761	0.516153	-0.954129	0.567823	1
ENSMUSG00000026115|Vwa3b	5.29043	6.14628	4.43457	0.721505	-0.470919	0.818579	1
ENSMUSG00000026114|Cnga3	12.9727	20.7874	5.15807	0.248135	-2.01081	0.292355	1
ENSMUSG00000026113|Inpp4a	5317.09	4476.34	6157.83	1.37564	0.4601	0.487491	1
ENSMUSG00000026112|Coa5	6236.25	5835.08	6637.42	1.1375	0.185869	0.713892	1
ENSMUSG00000026111|Unc50	1571.94	1385.43	1758.44	1.26924	0.343964	0.476608	1
ENSMUSG00000087233|4930594C11Rik	5.40497	5.89136	4.91857	0.834878	-0.260364	0.918729	1
ENSMUSG00000026110|Mgat4a	2834.28	2674.62	2993.94	1.11939	0.162716	0.754957	1
ENSMUSG00000026090|2010300C02Rik	13846.4	17460.1	10232.7	0.586065	-0.770867	0.0954039	1
ENSMUSG00000060771|Tsga10	1373.76	1182.38	1565.14	1.32371	0.404591	0.419347	1
ENSMUSG00000097268|Gm26805	114.458	112.786	116.129	1.02963	0.042132	0.95831	1
ENSMUSG00000037216|Lipt1	148.36	145.056	151.665	1.04557	0.0642838	0.900228	1
ENSMUSG00000026088|Mitd1	381.287	399.252	363.322	0.910006	-0.136052	0.79204	1
ENSMUSG00000026087|Mrpl30	2021.95	2546.18	1497.72	0.588223	-0.765565	0.35058	1
ENSMUSG00000058407|Txndc9	2148.28	2241.68	2054.89	0.916672	-0.125522	0.803802	1
ENSMUSG00000026083|Eif5b	5833.92	6112.32	5555.52	0.908906	-0.137797	0.828009	1
ENSMUSG00000026082|Rev1	1794.49	1524.62	2064.36	1.35402	0.437251	0.36936	1
ENSMUSG00000087131|Gm16152	1.66338	2.39547	0.931289	0.38877	-1.36301	0.634943	1
ENSMUSG00000037138|Aff3	2894.59	2699.02	3090.16	1.14492	0.195247	0.712084	1
ENSMUSG00000048814|Lonrf2	11260.2	9236.15	13284.3	1.4383	0.524363	0.288517	1
ENSMUSG00000026080|Chst10	4256.47	4681.43	3831.51	0.818449	-0.289035	0.561503	1
ENSMUSG00000026078|Pdcl3	1136.5	1045.62	1227.38	1.17384	0.231232	0.631329	1
ENSMUSG00000026077|Npas2	2443.52	2894.22	1992.81	0.68855	-0.538367	0.223004	1
ENSMUSG00000092563|Gm3617	23.5764	41.7991	5.35377	0.128083	-2.96484	0.347767	1
ENSMUSG00000073702|Rpl31	544.643	678.976	410.31	0.604307	-0.726646	0.418989	1
ENSMUSG00000003134|Tbc1d8	1241.57	1418.7	1064.44	0.750294	-0.414472	0.341705	1
ENSMUSG00000003135|Cnot11	1658.38	1584.36	1732.4	1.09344	0.128873	0.775668	1
ENSMUSG00000077704|Snord89	5.53678	7.89782	3.17574	0.402103	-1.31436	0.27674	1
ENSMUSG00000085894|Gm15832	494.838	545.13	444.546	0.815486	-0.294269	0.65227	1
ENSMUSG00000048234|Rnf149	1286.79	1171.98	1401.6	1.19592	0.258121	0.579762	1
ENSMUSG00000097083|D930019O06Rik	188.372	169.158	207.586	1.22717	0.295334	0.559257	1
ENSMUSG00000050967|Creg2	8385.16	7763.46	9006.86	1.16016	0.214326	0.679485	1
ENSMUSG00000057173|Rfx8	12.4221	8.16602	16.6781	2.04238	1.03025	0.247354	1
ENSMUSG00000026074|Map4k4	5197.84	4935.1	5460.58	1.10648	0.145976	0.792527	1
ENSMUSG00000026073|Il1r2	10.4749	14.698	6.25185	0.425354	-1.23326	0.248275	1
ENSMUSG00000097899|Gm16894	47.2624	55.0877	39.4371	0.715896	-0.482177	0.44202	1
ENSMUSG00000026072|Il1r1	488.776	314.143	663.409	2.1118	1.07848	0.0338609	1
ENSMUSG00000070942|Il1rl2	20.413	17.9196	22.9063	1.27828	0.354208	0.761231	1
ENSMUSG00000026069|Il1rl1	11.4629	12.9976	9.92822	0.76385	-0.388638	0.634983	1
ENSMUSG00000026070|Il18r1	6.18316	6.20351	6.16281	0.99344	-0.00949581	1	1
ENSMUSG00000026068|Il18rap	7.08492	4.13346	10.0364	2.42808	1.27982	0.253694	1
ENSMUSG00000026065|Slc9a4	47.0767	39.7417	54.4117	1.36913	0.453263	0.571405	1
ENSMUSG00000026062|Slc9a2	310.154	237.649	382.658	1.61018	0.68722	0.241075	1
ENSMUSG00000041945|Mfsd9	306.693	270.169	343.216	1.27037	0.345253	0.489353	1
ENSMUSG00000060424|2610017I09Rik	2170.95	2939.07	1402.84	0.477307	-1.06701	0.347959	1
ENSMUSG00000093436|Gm20646	70.5512	64.1808	76.9216	1.19851	0.261246	0.688261	1
ENSMUSG00000045515|Pou3f3	3484.15	3154.26	3814.03	1.20917	0.274012	0.545379	1
ENSMUSG00000097063|2610207O16Rik	32.5673	31.1746	33.96	1.08935	0.123466	0.794307	1
ENSMUSG00000060679|Mrps9	1808.52	2028.72	1588.31	0.782914	-0.353075	0.618918	1
ENSMUSG00000041907|Gpr45	185.998	148.881	223.114	1.4986	0.583619	0.399228	1
ENSMUSG00000096364|Gpr45	32.8015	30.7087	34.8944	1.1363	0.184346	0.766646	1
ENSMUSG00000041878|8430432A02Rik	34.4343	24.0692	44.7994	1.86128	0.896292	0.175859	1
ENSMUSG00000070939|Tgfbrap1	3464.14	3061.9	3866.38	1.26274	0.336557	0.489903	1
ENSMUSG00000010290|AI597479	2035.66	1702.13	2369.18	1.39189	0.47705	0.337746	1
ENSMUSG00000008136|Fhl2	2078.36	2467.49	1689.23	0.684596	-0.546676	0.255553	1
ENSMUSG00000066877|Nck2	1775.27	1674.22	1876.33	1.12072	0.164423	0.72324	1
ENSMUSG00000057363|Uxs1	2642.67	2752.04	2533.3	0.920517	-0.119483	0.809156	1
ENSMUSG00000041763|Tpp2	4058.59	3443.56	4673.62	1.35721	0.440642	0.387685	1
ENSMUSG00000026049|Tex30	217.218	233.777	200.659	0.858334	-0.22039	0.655724	1
ENSMUSG00000026047|Kdelc1	622.625	522.123	723.127	1.38498	0.46986	0.336709	1
ENSMUSG00000041684|Bivm	1371.95	1243.41	1500.49	1.20676	0.271138	0.618031	1
ENSMUSG00000026048|Ercc5	1429.07	1302.6	1555.54	1.19418	0.256015	0.580306	1
ENSMUSG00000046828|Mettl21e	9.17227	5.96007	12.3845	2.0779	1.05513	0.318991	1
ENSMUSG00000056870|Gulp1	228.943	211.555	246.33	1.16438	0.21956	0.796867	1
ENSMUSG00000026043|Col3a1	485.092	329.353	640.831	1.94573	0.960311	0.0601325	1
ENSMUSG00000026042|Col5a2	505.012	454.258	555.766	1.22346	0.290963	0.767892	1
ENSMUSG00000025995|Wdr75	1640.51	1500.14	1780.89	1.18715	0.247504	0.613525	1
ENSMUSG00000084817|Gm5526	56.3936	76.1278	36.6593	0.481549	-1.05424	0.410562	1
ENSMUSG00000025993|Slc40a1	581.183	539.556	622.81	1.1543	0.207017	0.706122	1
ENSMUSG00000041144|Dnah7b	69.4661	69.7735	69.1587	0.991189	-0.0127682	1	1
ENSMUSG00000025986|Slc39a10	13117.7	13733.3	12502.1	0.910347	-0.135511	0.709915	1
ENSMUSG00000026109|Tmeff2	2347.86	2789.02	1906.7	0.683648	-0.548675	0.224049	1
ENSMUSG00000045954|Sdpr	583.883	543.389	624.377	1.14904	0.200432	0.724646	1
ENSMUSG00000026107|Nabp1	469.194	504.023	434.365	0.861796	-0.214582	0.59568	1
ENSMUSG00000018417|Myo1b	2732.21	2600.33	2864.1	1.10144	0.13939	0.809988	1
ENSMUSG00000072324|Gm8420	69.4971	84.3541	54.6401	0.647746	-0.626499	0.587594	1
ENSMUSG00000062939|Stat4	189.466	167.314	211.618	1.2648	0.338905	0.464588	1
ENSMUSG00000026104|Stat1	1648.26	1323.54	1972.98	1.49069	0.575978	0.233656	1
ENSMUSG00000026103|Gls	23069.7	22045.2	24094.2	1.09294	0.128217	0.809438	1
ENSMUSG00000002881|Nab1	1485.42	1399.81	1571.03	1.12231	0.166474	0.78239	1
ENSMUSG00000043015|Tmem194b	491.137	416.224	566.05	1.35997	0.44357	0.331656	1
ENSMUSG00000041439|Mfsd6	5727.14	5062.14	6392.15	1.26274	0.336556	0.492253	1
ENSMUSG00000026102|Inpp1	1221.1	1097.76	1344.44	1.22471	0.292439	0.527956	1
ENSMUSG00000041426|Hibch	781.235	782.225	780.246	0.997471	-0.00365363	0.975572	1
ENSMUSG00000043629|1700019D03Rik	584.074	541.522	626.626	1.15716	0.210584	0.637078	1
ENSMUSG00000026100|Mstn	17.9699	9.81385	26.1259	2.66215	1.41259	0.173228	1
ENSMUSG00000060715|1700019A02Rik	3.48369	3.10839	3.85898	1.24147	0.312052	0.912611	1
ENSMUSG00000026098|Pms1	245.243	209.269	281.217	1.34381	0.426327	0.421636	1
ENSMUSG00000026097|Ormdl1	621.997	563.889	680.104	1.2061	0.270346	0.585327	1
ENSMUSG00000026096|Osgepl1	871.727	812.65	930.804	1.14539	0.195844	0.684236	1
ENSMUSG00000026095|Asnsd1	1058.81	1177.28	940.342	0.798743	-0.324197	0.507592	1
ENSMUSG00000096141|Dnah7a	35.0678	30.8952	39.2404	1.27011	0.344957	0.623708	1
ENSMUSG00000026094|Stk17b	525.361	449.287	601.434	1.33864	0.420769	0.409508	1
ENSMUSG00000042807|Hecw2	2857.44	2615.13	3099.76	1.18532	0.245274	0.666387	1
ENSMUSG00000025983|Ccdc150	5.59994	7.18642	4.01345	0.558476	-0.840432	0.532792	1
ENSMUSG00000041303|Gtf3c3	1733.92	1400.1	2067.74	1.47685	0.562526	0.26995	1
ENSMUSG00000073678|Pgap1	2260.89	2360.09	2161.68	0.915931	-0.126689	0.7141	1
ENSMUSG00000052331|Ankrd44	737.009	589.571	884.447	1.50015	0.58511	0.226086	1
ENSMUSG00000025982|Sf3b1	14392.6	13270.2	15515	1.16916	0.225476	0.675825	1
ENSMUSG00000025981|Coq10b	972.733	1022.47	922.995	0.90271	-0.147666	0.735991	1
ENSMUSG00000025980|Hspd1	6579.67	6897.02	6262.32	0.907974	-0.139277	0.789285	1
ENSMUSG00000073676|Hspe1	2276.35	2803.16	1749.54	0.624131	-0.680078	0.264648	1
ENSMUSG00000089670|Gm16581	18.9377	21.8428	16.0326	0.734002	-0.446144	0.606148	1
ENSMUSG00000025979|Mob4	1161.32	1006.33	1316.31	1.30803	0.387393	0.500057	1
ENSMUSG00000025978|Rftn2	1197.94	1215.38	1180.49	0.971295	-0.042019	0.895277	1
ENSMUSG00000097649|Gm10561	194.081	251.723	136.438	0.542018	-0.883588	0.396783	1
ENSMUSG00000046994|Mars2	408.399	328.859	487.939	1.48373	0.569229	0.283208	1
ENSMUSG00000089944|Gm8292	715.461	1078.78	352.142	0.326426	-1.61517	0.374746	1
ENSMUSG00000038349|Plcl1	1215.22	1115.35	1315.09	1.17909	0.237668	0.773105	1
ENSMUSG00000073674|Gm6644	7.97442	4.66017	11.2887	2.42237	1.27642	0.262662	1
ENSMUSG00000087022|9130024F11Rik	627.157	532.631	721.683	1.35494	0.438231	0.318283	1
ENSMUSG00000038323|1700066M21Rik	1688.1	1554.54	1821.66	1.17183	0.228769	0.66518	1
ENSMUSG00000025971|9430016H08Rik	1080.52	1032.29	1128.75	1.09345	0.128889	0.772327	1
ENSMUSG00000048495|Tyw5	611.634	645.212	578.057	0.895917	-0.158563	0.700603	1
ENSMUSG00000038305|Spats2l	1462.64	1578.86	1346.43	0.852788	-0.229741	0.624042	1
ENSMUSG00000054770|Kctd18	896.943	852.607	941.279	1.104	0.142741	0.793826	1
ENSMUSG00000063558|Aox1	412.132	330.497	493.767	1.49401	0.579194	0.258209	1
ENSMUSG00000064294|Aox3	93.2096	72.556	113.863	1.56931	0.650133	0.309449	1
ENSMUSG00000038242|Aox4	81.0255	86.7949	75.2562	0.867057	-0.2058	0.838602	1
ENSMUSG00000079554|Aox2	8.93398	10.9615	6.90643	0.630061	-0.666437	0.661726	1
ENSMUSG00000051223|Bzw1	8502.44	6917.47	10087.4	1.45825	0.544238	0.288874	1
ENSMUSG00000026034|Clk1	7157	6304.2	8009.81	1.27055	0.345455	0.505056	1
ENSMUSG00000026035|Ppil3	857.793	931.695	783.892	0.841361	-0.249203	0.676438	1
ENSMUSG00000026036|Nif3l1	1439.18	1282.37	1595.99	1.24457	0.315647	0.474777	1
ENSMUSG00000094245|Gm23966	7.69857	11.3163	4.08086	0.360618	-1.47146	0.290656	1
ENSMUSG00000026037|Orc2	1904.35	1772.22	2036.48	1.14911	0.20052	0.668986	1
ENSMUSG00000085054|Gm15834	72.0186	55.1026	88.9347	1.61398	0.690627	0.208572	1
ENSMUSG00000038174|Fam126b	7774.56	7357.02	8192.11	1.11351	0.155112	0.758697	1
ENSMUSG00000026032|Ndufb3	2920.19	3713.1	2127.28	0.572912	-0.803615	0.326639	1
ENSMUSG00000026031|Cflar	391.496	343.633	439.359	1.27857	0.354529	0.516836	1
ENSMUSG00000026029|Casp8	116.927	107.452	126.403	1.17636	0.234333	0.707003	1
ENSMUSG00000026028|Trak2	12566.9	11025.4	14108.3	1.27962	0.355718	0.474019	1
ENSMUSG00000026027|Stradb	1491.4	1317.03	1665.77	1.26479	0.338897	0.515512	1
ENSMUSG00000097573|G730003C15Rik	24.8624	24.3974	25.3274	1.03812	0.0539718	0.908501	1
ENSMUSG00000038079|Tmem237	1250.66	1006.25	1495.08	1.4858	0.571245	0.247684	1
ENSMUSG00000079550|Mpp4	450.222	586.184	314.261	0.536112	-0.899393	0.361526	1
ENSMUSG00000026024|Als2	3577.31	3173.4	3981.23	1.25457	0.327187	0.499312	1
ENSMUSG00000026023|Cdk15	35.9356	32.827	39.0441	1.18939	0.250221	0.712493	1
ENSMUSG00000041075|Fzd7	341.304	277.63	404.977	1.45869	0.544678	0.311114	1
ENSMUSG00000047361|Gm973	173.974	213.594	134.354	0.629019	-0.668824	0.201369	1
ENSMUSG00000026021|Sumo1	3126.51	3136.55	3116.47	0.993596	-0.00926941	0.994925	1
ENSMUSG00000026020|Nop58	1209.91	1233.83	1185.99	0.961228	-0.0570487	0.908043	1
ENSMUSG00000067336|Bmpr2	1306.1	977.941	1634.26	1.67112	0.740814	0.210797	1
ENSMUSG00000041040|Fam117b	684.043	495.956	872.13	1.75848	0.814332	0.116065	1
ENSMUSG00000026018|Ica1l	2329.38	2112.07	2546.68	1.20577	0.269957	0.58171	1
ENSMUSG00000026019|Wdr12	1876.26	1890.25	1862.27	0.985194	-0.0215207	0.985265	1
ENSMUSG00000026017|Carf	463.87	362.435	565.305	1.55974	0.641306	0.267557	1
ENSMUSG00000073664|Nbeal1	222.847	184.935	260.758	1.40999	0.495689	0.477795	1
ENSMUSG00000049439|Cyp20a1	485.374	437.255	533.492	1.22009	0.286991	0.609315	1
ENSMUSG00000026782|Abi2	12201.7	11425.9	12977.5	1.13579	0.183701	0.75358	1
ENSMUSG00000026014|Raph1	633.58	580.76	686.401	1.1819	0.241109	0.657825	1
ENSMUSG00000082209|Eif4a-ps4	954.291	1011.88	896.7	0.886171	-0.174344	0.703183	1
ENSMUSG00000026012|Cd28	17.5538	21.7092	13.3983	0.61717	-0.69626	0.370081	1
ENSMUSG00000081382|Rpl18-ps1	6.18866	9.50295	2.87436	0.302471	-1.72513	0.237561	1
ENSMUSG00000026009|Icos	4.54938	4.39502	4.70373	1.07024	0.0979374	0.938577	1
ENSMUSG00000052062|Pard3b	175.677	161.534	189.82	1.17511	0.232795	0.69628	1
ENSMUSG00000085019|Gm12747	2.7008	2.92219	2.47941	0.848477	-0.237053	0.939703	1
ENSMUSG00000025969|Nrp2	1099.49	1650.86	548.125	0.332023	-1.59065	0.0708384	1
ENSMUSG00000040865|Ino80d	2509.68	2109.5	2909.87	1.37941	0.464053	0.348522	1
ENSMUSG00000084799|Gm11602	104.34	78.2967	130.384	1.66525	0.735742	0.180411	1
ENSMUSG00000025968|Ndufs1	8450.61	7846.07	9055.16	1.1541	0.20677	0.673859	1
ENSMUSG00000025967|Eef1b2	7384.21	9178.05	5590.37	0.609102	-0.715245	0.392861	1
ENSMUSG00000098850|uc_338	14.31	13.8528	14.7673	1.06602	0.092229	0.9188	1
ENSMUSG00000064602|Snora41	5.92216	7.03393	4.8104	0.683885	-0.548174	0.69138	1
ENSMUSG00000046856|Gpr1	59.9189	47.286	72.5519	1.53432	0.6176	0.282616	1
ENSMUSG00000027520|Zdbf2	1477.14	1544.31	1409.98	0.913014	-0.131291	0.725068	1
ENSMUSG00000081643|Gm11605	7.29187	11.8231	2.76066	0.233497	-2.09852	0.0809828	1
ENSMUSG00000025964|Adam23	9346.45	8862.9	9830	1.10912	0.149412	0.808086	1
ENSMUSG00000069085|Dytn	2.48836	4.40013	0.576582	0.131037	-2.93195	0.184785	1
ENSMUSG00000025963|Mdh1b	36.6552	52.0176	21.2928	0.409339	-1.28863	0.0438502	1
ENSMUSG00000025962|Fastkd2	1129.56	1112.91	1146.21	1.02992	0.0425267	0.906893	1
ENSMUSG00000082373|Gm13754	3.63461	2.90711	4.36211	1.5005	0.585441	0.697577	1
ENSMUSG00000044689|Gm13749	28.9913	16.68	41.3027	2.47618	1.30812	0.0609993	1
ENSMUSG00000025959|Klf7	4188.15	4465.43	3910.87	0.875811	-0.191309	0.710388	1
ENSMUSG00000025958|Creb1	3826.8	3453.22	4200.38	1.21637	0.28258	0.577749	1
ENSMUSG00000025956|Mettl21a	548.446	544.126	552.765	1.01588	0.0227268	0.97912	1
ENSMUSG00000070871|Ccnyl1	618.541	626.96	610.122	0.973144	-0.0392753	0.881075	1
ENSMUSG00000087213|2810408I11Rik	17.228	25.7162	8.7398	0.339856	-1.55701	0.132564	1
ENSMUSG00000045005|Fzd5	69.6195	63.296	75.943	1.19981	0.262803	0.724649	1
ENSMUSG00000051344|Plekhm3	2995.41	2315.87	3674.96	1.58686	0.666176	0.171075	1
ENSMUSG00000084416|Rpl10a-ps1	175.502	215.428	135.576	0.629331	-0.668109	0.619181	1
ENSMUSG00000044816|D630023F18Rik	273.25	326.046	220.455	0.676146	-0.564592	0.254718	1
ENSMUSG00000025950|Idh1	1844.6	1973.95	1715.25	0.868946	-0.202662	0.633437	1
ENSMUSG00000025949|Pikfyve	1738.66	1148.15	2329.17	2.02863	1.02051	0.0424913	1
ENSMUSG00000025946|Pth2r	43.2113	59.6159	26.8066	0.449655	-1.15311	0.0452981	1
ENSMUSG00000015222|Map2	21978.2	18858.1	25098.3	1.3309	0.412405	0.579479	1
ENSMUSG00000065694|Gm25411	5.6866	6.65639	4.71682	0.708615	-0.496927	0.744945	1
ENSMUSG00000055567|Unc80	9027.02	7730.53	10323.5	1.33542	0.417294	0.44649	1
ENSMUSG00000026005|Rpe	1135.56	1021.63	1249.49	1.22304	0.290473	0.590598	1
ENSMUSG00000082057|Gm15789	12.5813	13.7657	11.3968	0.827917	-0.272442	0.81618	1
ENSMUSG00000026004|Kansl1l	638.06	541.861	734.258	1.35507	0.438363	0.398865	1
ENSMUSG00000082769|Gm15793	1.9661	2.45754	1.47466	0.600055	-0.736833	0.850752	1
ENSMUSG00000026003|Acadl	1491.66	1444.02	1539.3	1.06598	0.0921842	0.86243	1
ENSMUSG00000094191|Rpl31-ps14	4.5649	7.55552	1.57429	0.208363	-2.26283	0.133846	1
ENSMUSG00000026000|Lancl1	9241.66	10117.5	8365.79	0.826862	-0.274281	0.589566	1
ENSMUSG00000025991|Cps1	16.3817	13.8967	18.8668	1.35764	0.441102	0.620703	1
ENSMUSG00000062209|Erbb4	3109.56	3073.83	3145.28	1.02325	0.0331536	0.9626	1
ENSMUSG00000025997|Ikzf2	232.449	199.89	265.009	1.32577	0.406831	0.420409	1
ENSMUSG00000053153|Spag16	12.1243	8.48813	15.7604	1.85676	0.892791	0.309387	1
ENSMUSG00000045648|Vwc2l	156.868	149.063	164.673	1.10473	0.143689	0.886814	1
ENSMUSG00000026196|Bard1	38.7941	35.0805	42.5077	1.21172	0.277053	0.71927	1
ENSMUSG00000050296|Abca12	4.70163	1.94591	7.45735	3.83232	1.93822	0.182905	1
ENSMUSG00000026192|Atic	1370.06	1146.64	1593.48	1.3897	0.474774	0.343439	1
ENSMUSG00000026193|Fn1	3172.62	2625.18	3720.07	1.41707	0.50291	0.323326	1
ENSMUSG00000039395|Mreg	349.446	279.573	419.318	1.49985	0.58482	0.243145	1
ENSMUSG00000097131|D230017M19Rik	314.311	223.269	405.353	1.81554	0.860397	0.0643943	1
ENSMUSG00000093956|Gm24497	5.79198	2.78629	8.79768	3.15749	1.65878	0.181368	1
ENSMUSG00000093843|Gm25939	1.8997	1.0317	2.7677	2.68265	1.42366	0.561717	1
ENSMUSG00000026189|Pecr	164.427	181.899	146.955	0.807894	-0.307762	0.590592	1
ENSMUSG00000026188|Tmem169	178.408	161.34	195.475	1.21157	0.276883	0.756759	1
ENSMUSG00000026187|Xrcc5	974.358	954.695	994.022	1.04119	0.0582391	0.902986	1
ENSMUSG00000039372|March4	1048.28	1165.22	931.34	0.799279	-0.323228	0.460899	1
ENSMUSG00000039354|Smarcal1	2909.98	2830.29	2989.68	1.05631	0.0790379	0.868776	1
ENSMUSG00000046330|Rpl37a	1706.49	2326.01	1086.98	0.467316	-1.09753	0.414192	1
ENSMUSG00000039323|Igfbp2	1875.75	2226	1525.5	0.685311	-0.54517	0.257883	1
ENSMUSG00000026185|Igfbp5	4825.59	5562.23	4088.96	0.735129	-0.44393	0.289399	1
ENSMUSG00000055322|Tns1	2616.19	2407.41	2824.97	1.17345	0.230753	0.65137	1
ENSMUSG00000061815|Rufy4	3.74601	5.55598	1.93603	0.34846	-1.52094	0.33588	1
ENSMUSG00000026180|Cxcr2	1.61454	0	3.22907	Inf	Inf	0.132831	1
ENSMUSG00000006304|Arpc2	8027	8631.6	7422.4	0.85991	-0.217743	0.648677	1
ENSMUSG00000006299|Aamp	9203.16	10872.1	7534.26	0.692992	-0.529089	0.476593	1
ENSMUSG00000026179|Pnkd	8610.86	9298.88	7922.84	0.852021	-0.231039	0.645339	1
ENSMUSG00000006301|Tmbim1	1234.47	1400.41	1068.52	0.763008	-0.39023	0.406113	1
ENSMUSG00000073650|Gm216	43.9315	62.9919	24.8711	0.39483	-1.3407	0.0322881	1
ENSMUSG00000026177|Slc11a1	70.3232	68.1127	72.5338	1.06491	0.0907298	0.855474	1
ENSMUSG00000026176|Ctdsp1	1012.27	1016.17	1008.36	0.992312	-0.0111341	0.982509	1
ENSMUSG00000026175|Vil1	29.7863	42.3939	17.1788	0.405218	-1.30323	0.0492173	1
ENSMUSG00000026174|Rqcd1	1910.2	1910.66	1909.74	0.999518	-0.000695578	0.999142	1
ENSMUSG00000026173|Plcd4	917.827	1039.03	796.621	0.766695	-0.383275	0.422309	1
ENSMUSG00000033364|Usp37	1709.79	1460.97	1958.61	1.34062	0.422905	0.387384	1
ENSMUSG00000026135|Zfp142	2120.16	1905.79	2334.54	1.22497	0.292749	0.548964	1
ENSMUSG00000026172|Bcs1l	1005.89	1152.62	859.147	0.745384	-0.423944	0.410417	1
ENSMUSG00000026171|Rnf25	2573.16	3107.07	2039.25	0.656325	-0.607518	0.476338	1
ENSMUSG00000033276|Stk36	516.971	408.835	625.106	1.529	0.612584	0.196661	1
ENSMUSG00000033257|Ttll4	476.706	410.901	542.512	1.3203	0.400863	0.479338	1
ENSMUSG00000026170|Cyp27a1	141.306	141.228	141.384	1.00111	0.00160044	0.990503	1
ENSMUSG00000033227|Wnt6	80.2758	91.7836	68.7679	0.74924	-0.4165	0.412704	1
ENSMUSG00000026167|Wnt10a	431.637	493.881	369.393	0.747939	-0.419007	0.443341	1
ENSMUSG00000090071|Cdk5r2	10025.2	12643.3	7406.98	0.58584	-0.77142	0.144907	1
ENSMUSG00000006546|Cryba2	18.9771	32.3	5.65415	0.175051	-2.51415	0.223584	1
ENSMUSG00000047021|Ccdc108	343.91	403.735	284.085	0.703643	-0.507084	0.291049	1
ENSMUSG00000006538|Ihh	28.0095	27.4374	28.5816	1.04171	0.0589475	0.957244	1
ENSMUSG00000026162|Nhej1	107.144	128.526	85.761	0.667264	-0.583671	0.481182	1
ENSMUSG00000033159|Cnppd1	1543.17	1733.05	1353.29	0.780868	-0.35685	0.587814	1
ENSMUSG00000049339|Fam134a	11950.4	13468	10432.9	0.774648	-0.368387	0.497349	1
ENSMUSG00000026197|Zfand2b	1162.63	1519.21	806.042	0.530565	-0.914398	0.386917	1
ENSMUSG00000026198|Abcb6	1290.68	1382.98	1198.39	0.866532	-0.206674	0.713835	1
ENSMUSG00000033124|Atg9a	9051.16	8796.41	9305.91	1.05792	0.081232	0.853395	1
ENSMUSG00000026199|Ankzf1	1837.28	1970.18	1704.39	0.865094	-0.209071	0.716426	1
ENSMUSG00000099204|AC166150.1	2.39781	1.29838	3.49724	2.69354	1.4295	0.531868	1
ENSMUSG00000026200|Glb1l	420.948	350.076	491.82	1.40489	0.490461	0.350831	1
ENSMUSG00000026201|Stk16	2566.39	3013.37	2119.41	0.703335	-0.507715	0.384968	1
ENSMUSG00000026203|Dnajb2	1442.8	1397.69	1487.92	1.06456	0.0902539	0.870163	1
ENSMUSG00000026204|Ptprn	37985.7	43499.9	32471.5	0.746472	-0.421839	0.435209	1
ENSMUSG00000033061|Resp18	1730.01	2330.72	1129.3	0.484526	-1.04535	0.0495281	1
ENSMUSG00000026209|Dnpep	2158.39	2514.38	1802.4	0.716836	-0.480285	0.350723	1
ENSMUSG00000026208|Des	108.353	141.283	75.4227	0.533843	-0.905512	0.28541	1
ENSMUSG00000026207|Speg	7055.17	8020.67	6089.67	0.759246	-0.39736	0.418523	1
ENSMUSG00000033021|Gmppa	2064.47	2328.36	1800.57	0.773323	-0.370857	0.505063	1
ENSMUSG00000032997|Chpf	5591.21	6676.91	4505.5	0.674789	-0.567491	0.393087	1
ENSMUSG00000051703|Tmem198	3255.03	4505.43	2004.64	0.444938	-1.16832	0.128235	1
ENSMUSG00000026211|Obsl1	1058.76	1170.73	946.79	0.80872	-0.306288	0.544175	1
ENSMUSG00000032968|Inha	2104.41	2497.92	1710.9	0.684932	-0.545968	0.413064	1
ENSMUSG00000026213|Stk11ip	2649.96	2500.48	2799.44	1.11956	0.162936	0.731695	1
ENSMUSG00000006576|Slc4a3	11856.5	12245.8	11467.1	0.936415	-0.09478	0.900592	1
ENSMUSG00000026235|Epha4	12837.6	9881.14	15794	1.5984	0.676631	0.162233	1
ENSMUSG00000032908|Sgpp2	1212.15	1049.1	1375.2	1.31083	0.39048	0.446103	1
ENSMUSG00000026245|Farsb	3351.61	3635.07	3068.15	0.84404	-0.244617	0.640679	1
ENSMUSG00000012187|Mogat1	4.79826	5.75062	3.8459	0.66878	-0.580397	0.674673	1
ENSMUSG00000090486|BC035947	35.2783	36.6177	33.9389	0.926843	-0.109602	0.878371	1
ENSMUSG00000032883|Acsl3	8768.65	8797.11	8740.19	0.99353	-0.00936492	0.915444	1
ENSMUSG00000079470|Utp14b	303.869	277.552	330.187	1.18964	0.250522	0.687317	1
ENSMUSG00000047330|Kcne4	63.7324	48.9936	78.4712	1.60166	0.67957	0.245548	1
ENSMUSG00000072978|Gm5830	7.23759	6.98362	7.49156	1.07273	0.101291	0.994031	1
ENSMUSG00000054702|Ap1s3	173.504	184.714	162.294	0.878621	-0.186686	0.687951	1
ENSMUSG00000073643|Wdfy1	2683.41	2842.1	2524.72	0.88833	-0.170832	0.700692	1
ENSMUSG00000026248|Mrpl44	1189.33	1225.28	1153.38	0.941322	-0.087239	0.886976	1
ENSMUSG00000026249|Serpine2	7076.99	7787.22	6366.75	0.817589	-0.290553	0.51574	1
ENSMUSG00000067106|Gm5529	17.274	20.303	14.245	0.70162	-0.511237	0.521466	1
ENSMUSG00000043230|Fam124b	4.04312	4.72888	3.35736	0.70997	-0.494169	0.791794	1
ENSMUSG00000004364|Cul3	7860.37	6947.7	8773.05	1.26273	0.336544	0.51011	1
ENSMUSG00000038608|Dock10	1620.25	1837.79	1402.71	0.763259	-0.389755	0.465014	1
ENSMUSG00000054976|Nyap2	2642.92	2177.06	3108.77	1.42797	0.513962	0.317916	1
ENSMUSG00000055980|Irs1	1217.16	1089.88	1344.45	1.23358	0.302856	0.580959	1
ENSMUSG00000026142|Rhbdd1	484.874	361.069	608.679	1.68577	0.753407	0.121756	1
ENSMUSG00000067158|Col4a4	15.8172	7.58236	24.052	3.1721	1.66544	0.0520886	1
ENSMUSG00000079465|Col4a3	10.7483	7.82067	13.676	1.7487	0.806281	0.386976	1
ENSMUSG00000026150|Mff	5888.72	5137.27	6640.17	1.29255	0.370219	0.464556	1
ENSMUSG00000026159|Agfg1	2920.45	2563	3277.89	1.27892	0.354931	0.500562	1
ENSMUSG00000038496|Slc19a3	286.1	227.172	345.029	1.5188	0.602934	0.255955	1
ENSMUSG00000053161|Daw1	6.43395	8.62554	4.24236	0.491837	-1.02375	0.423015	1
ENSMUSG00000079140|Gm6374	4.79323	4.1401	5.44636	1.31551	0.395626	0.81928	1
ENSMUSG00000026163|Sphkap	13891	12728	15054	1.18275	0.242148	0.663406	1
ENSMUSG00000045658|Pid1	2121.53	2296.58	1946.48	0.847557	-0.238617	0.561615	1
ENSMUSG00000036766|Dner	9676.82	10171.6	9182.05	0.902716	-0.147656	0.692639	1
ENSMUSG00000026219|Trip12	12818.8	10053.3	15584.3	1.55017	0.63243	0.187928	1
ENSMUSG00000073633|Fbxo36	104.001	133.522	74.4809	0.557819	-0.84213	0.337633	1
ENSMUSG00000026220|Slc16a14	288.415	262.907	313.924	1.19405	0.25586	0.730258	1
ENSMUSG00000064281|Rpl19-ps1	21.1478	31.3054	10.9903	0.351067	-1.51018	0.0723317	1
ENSMUSG00000089844|A530032D15Rik	2.80064	3.10175	2.49953	0.805845	-0.311426	0.940512	1
ENSMUSG00000089716|Gm6264	2.80342	3.68389	1.92295	0.521988	-0.93791	0.613963	1
ENSMUSG00000052477|C130026I21Rik	3.57864	2.32676	4.83052	2.07607	1.05385	0.561228	1
ENSMUSG00000070034|Sp110	64.9952	81.7345	48.2559	0.590398	-0.760239	0.247007	1
ENSMUSG00000070031|Sp140	16.3225	11.7059	20.9391	1.78877	0.838971	0.319155	1
ENSMUSG00000026222|Sp100	184.434	139.803	229.066	1.63849	0.712367	0.161466	1
ENSMUSG00000052760|A630001G21Rik	16.8927	9.44116	24.3443	2.57853	1.36655	0.0861781	1
ENSMUSG00000036707|Cab39	7139.26	5707.67	8570.86	1.50164	0.586537	0.303483	1
ENSMUSG00000026223|Itm2c	18549.7	17340.6	19758.8	1.13945	0.188342	0.721913	1
ENSMUSG00000026224|4933407L21Rik	189.884	174.52	205.248	1.17607	0.233976	0.569961	1
ENSMUSG00000049608|Gpr55	6.18299	7.26025	5.10573	0.703244	-0.507903	0.649071	1
ENSMUSG00000026226|Spata3	14.534	19.1101	9.95788	0.521079	-0.940427	0.537573	1
ENSMUSG00000026227|2810459M11Rik	272.244	324.93	219.558	0.675708	-0.565529	0.299641	1
ENSMUSG00000026229|Psmd1	8748.92	8221.47	9276.38	1.12831	0.174166	0.670008	1
ENSMUSG00000026228|Htr2b	5.92624	8.64957	3.2029	0.370296	-1.43325	0.252115	1
ENSMUSG00000094638|Gm21972	1298.14	1696.13	900.144	0.530705	-0.914017	0.481154	1
ENSMUSG00000062590|Armc9	2112.64	2248.94	1976.34	0.878786	-0.186417	0.735018	1
ENSMUSG00000079445|B3gnt7	40.8795	53.5628	28.1962	0.526415	-0.925728	0.143693	1
ENSMUSG00000064837|Snora75	7.31317	6.98182	7.64451	1.09492	0.130822	0.938248	1
ENSMUSG00000026234|Ncl	16389.4	17113.9	15665	0.915339	-0.127623	0.833546	1
ENSMUSG00000073627|C130036L24Rik	114.39	109.738	119.042	1.08478	0.117407	0.778319	1
ENSMUSG00000026237|Nmur1	4.11336	4.73552	3.49119	0.737235	-0.439803	0.79144	1
ENSMUSG00000026238|Ptma	1203.83	1437.73	969.93	0.674625	-0.567843	0.23587	1
ENSMUSG00000026239|Pde6d	1329.41	1344.06	1314.76	0.978199	-0.0317998	0.967177	1
ENSMUSG00000026240|Cops7b	1379.43	1535.96	1222.9	0.796182	-0.32883	0.499847	1
ENSMUSG00000053333|Dis3l2	1591.96	1632.61	1551.32	0.950209	-0.0736836	0.922102	1
ENSMUSG00000084106|Gm6136	101.209	121.038	81.3808	0.672357	-0.5727	0.448659	1
ENSMUSG00000026247|Ecel1	437.866	726.658	149.075	0.205151	-2.28524	0.0698123	1
ENSMUSG00000026254|Eif4e2	3021.54	3206.99	2836.08	0.884342	-0.177324	0.720312	1
ENSMUSG00000026255|Efhd1	473.16	534.479	411.841	0.770546	-0.376046	0.380663	1
ENSMUSG00000048000|Gigyf2	3461.22	2934.8	3987.65	1.35875	0.442276	0.384452	1
ENSMUSG00000079436|Kcnj13	97.5761	68.9988	126.153	1.82834	0.870536	0.110371	1
ENSMUSG00000026258|3110079O15Rik	17.5175	31.1273	3.90778	0.125542	-2.99376	0.308373	1
ENSMUSG00000026259|Ngef	20422.4	29697.2	11147.6	0.375376	-1.41359	0.0487258	1
ENSMUSG00000026288|Inpp5d	764.018	812.048	715.988	0.881706	-0.18163	0.696284	1
ENSMUSG00000026289|Atg16l1	4298.77	4528.81	4068.73	0.898411	-0.154553	0.780239	1
ENSMUSG00000087968|Gm25395	4.43188	4.07803	4.78573	1.17354	0.230868	0.882688	1
ENSMUSG00000089281|Scarna6	5.42657	3.03304	7.82009	2.5783	1.36642	0.296651	1
ENSMUSG00000056055|Sag	127.513	151.898	103.127	0.678925	-0.558676	0.374465	1
ENSMUSG00000070738|Dgkd	6283.56	5948.2	6618.92	1.11276	0.154142	0.764105	1
ENSMUSG00000005501|Usp40	1006.54	952.7	1060.38	1.11303	0.154489	0.767026	1
ENSMUSG00000090165|Ugt1a10	88.5983	90.9512	86.2455	0.948261	-0.0766432	0.86199	1
ENSMUSG00000090175|Ugt1a9	87.2739	90.2382	84.3095	0.934298	-0.0980447	0.830405	1
ENSMUSG00000089675|Ugt1a8	87.2739	90.2382	84.3095	0.934298	-0.0980447	0.830405	1
ENSMUSG00000090124|Ugt1a7c	76.5932	72.3279	80.8585	1.11794	0.160847	0.849351	1
ENSMUSG00000090145|Ugt1a6b	88.5983	90.9512	86.2455	0.948261	-0.0766432	0.86199	1
ENSMUSG00000054545|Ugt1a6a	115.93	108.959	122.901	1.12795	0.173704	0.785351	1
ENSMUSG00000089943|Ugt1a5	87.2739	90.2382	84.3095	0.934298	-0.0980447	0.830405	1
ENSMUSG00000090171|Ugt1a2	87.2739	90.2382	84.3095	0.934298	-0.0980447	0.830405	1
ENSMUSG00000081984|Dnajb3	27.4493	33.2516	21.647	0.651008	-0.619253	0.347791	1
ENSMUSG00000089960|Ugt1a1	88.0453	91.2046	84.886	0.930721	-0.103579	0.822054	1
ENSMUSG00000026295|Spp2	14.1585	19.4458	8.87113	0.456198	-1.13227	0.194954	1
ENSMUSG00000049866|Arl4c	2883.08	2579.57	3186.6	1.23532	0.304886	0.488986	1
ENSMUSG00000036206|Sh3bp4	1058.72	1209.79	907.651	0.750256	-0.414545	0.375015	1
ENSMUSG00000055013|Agap1	5844.67	5741.7	5947.63	1.03587	0.0508379	0.948603	1
ENSMUSG00000034486|Gbx2	16.2265	30.5501	1.90283	0.0622854	-4.00496	0.165356	1
ENSMUSG00000067081|Asb18	19.0124	23.0155	15.0093	0.652137	-0.616754	0.501763	1
ENSMUSG00000044337|Ackr3	40.7742	47.2025	34.346	0.72763	-0.458724	0.497745	1
ENSMUSG00000034432|Cops8	5199.58	5181.33	5217.82	1.00704	0.0101252	0.965476	1
ENSMUSG00000048126|Col6a3	316.326	299.662	332.989	1.11122	0.152139	0.844583	1
ENSMUSG00000026303|Mlph	91.8392	98.5489	85.1296	0.863831	-0.211179	0.635993	1
ENSMUSG00000026305|Lrrfip1	3781.88	4235.51	3328.25	0.785796	-0.347773	0.483659	1
ENSMUSG00000034353|Ramp1	3225.08	4490.46	1959.71	0.436417	-1.19622	0.127674	1
ENSMUSG00000034343|Ube2f	1305.91	1335.63	1276.19	0.955493	-0.0656827	0.914653	1
ENSMUSG00000083064|Gm7785	46.7952	46.71	46.8804	1.00365	0.00525302	0.989362	1
ENSMUSG00000026307|Scly	837.074	873.895	800.253	0.915731	-0.127004	0.838362	1
ENSMUSG00000026308|Klhl30	30.8046	45.8221	15.7871	0.34453	-1.5373	0.220465	1
ENSMUSG00000026309|Ilkap	2379.99	2999.95	1760.02	0.586684	-0.769345	0.437056	1
ENSMUSG00000067071|Hes6	522.574	691.208	353.94	0.512059	-0.965617	0.366508	1
ENSMUSG00000055866|Per2	2008.31	1717.43	2299.18	1.33873	0.420867	0.423312	1
ENSMUSG00000034292|Traf3ip1	1187.31	1110.63	1263.98	1.13807	0.186592	0.689539	1
ENSMUSG00000026311|Asb1	3452.49	3217.72	3687.25	1.14592	0.196508	0.66597	1
ENSMUSG00000007805|Twist2	19.9604	23.3598	16.5609	0.708949	-0.496245	0.57714	1
ENSMUSG00000073617|Hdac4	2296.49	2802.49	1790.49	0.638892	-0.646356	0.492653	1
ENSMUSG00000026313|Hdac4	1254.34	1001.5	1507.17	1.50491	0.589673	0.241814	1
ENSMUSG00000026260|Ndufa10	7065.76	8837.74	5293.79	0.598998	-0.739377	0.371885	1
ENSMUSG00000073616|Myeov2	2777.59	3746.2	1808.98	0.482885	-1.05025	0.355617	1
ENSMUSG00000034220|Gpc1	4641.36	5480.81	3801.92	0.693678	-0.527661	0.279204	1
ENSMUSG00000034212|Ankmy1	14.8371	12.749	16.9252	1.32757	0.408783	0.616808	1
ENSMUSG00000047067|Dusp28	910.281	932.423	888.139	0.952506	-0.0701994	0.991451	1
ENSMUSG00000097251|5033417F24Rik	216.794	196.292	237.296	1.2089	0.273689	0.50729	1
ENSMUSG00000026269|Rnpepl1	2080.52	2460.21	1700.83	0.691334	-0.532546	0.40651	1
ENSMUSG00000026270|Capn10	1410.78	1195.19	1626.37	1.36076	0.444409	0.340837	1
ENSMUSG00000026271|Gpr35	8.96028	6.71694	11.2036	1.66797	0.73809	0.479596	1
ENSMUSG00000014602|Kif1a	66756.1	60352	73160.2	1.21222	0.277657	0.553014	1
ENSMUSG00000047793|Sned1	256.359	193.561	319.158	1.64888	0.721483	0.234988	1
ENSMUSG00000026273|Mterfd2	802.229	899.908	704.551	0.782914	-0.353073	0.509362	1
ENSMUSG00000026274|Pask	379.445	250.542	508.348	2.02899	1.02077	0.0367208	1
ENSMUSG00000026275|Ppp1r7	5685.46	6514.53	4856.39	0.745471	-0.423775	0.369606	1
ENSMUSG00000064389|Gm26446	5.16856	4.40678	5.93035	1.34574	0.428395	0.779179	1
ENSMUSG00000034107|Ano7	3.98533	2.59676	5.3739	2.06946	1.04925	0.537927	1
ENSMUSG00000034088|Hdlbp	11668.7	11310.8	12026.7	1.06329	0.0885355	0.867622	1
ENSMUSG00000026276|Sept2	3376.83	3152.59	3601.07	1.14226	0.191892	0.713613	1
ENSMUSG00000034066|Farp2	411.264	470.57	351.957	0.747939	-0.419008	0.367893	1
ENSMUSG00000026277|Stk25	13345.8	14161.8	12529.9	0.88477	-0.176625	0.730287	1
ENSMUSG00000026278|Bok	1493.48	2069.95	917.016	0.443013	-1.17458	0.208439	1
ENSMUSG00000026280|Atg4b	2686	2449.04	2922.97	1.19352	0.255219	0.594249	1
ENSMUSG00000026279|Thap4	1133.66	1266.59	1000.73	0.7901	-0.339893	0.588325	1
ENSMUSG00000026281|Dtymk	1124	1250.33	997.668	0.797922	-0.325681	0.543568	1
ENSMUSG00000026283|Ing5	825.439	733.056	917.822	1.25205	0.32429	0.509639	1
ENSMUSG00000073609|D2hgdh	375.33	316.909	433.751	1.36869	0.4528	0.404937	1
ENSMUSG00000034000|Neu4	587.091	657.734	516.448	0.785193	-0.348881	0.471002	1
ENSMUSG00000026285|Pdcd1	2.98726	1.4192	4.55532	3.20978	1.68247	0.360884	1
ENSMUSG00000051185|Fam174a	1483.62	1336.72	1630.52	1.21979	0.286628	0.568248	1
ENSMUSG00000081051|Gm15427	448.122	615.839	280.406	0.455324	-1.13503	0.38299	1
ENSMUSG00000040710|St8sia4	793.05	715.142	870.958	1.21788	0.284373	0.592168	1
ENSMUSG00000040693|Slco4c1	97.2548	63.3264	131.183	2.07154	1.05071	0.0761207	1
ENSMUSG00000097814|Gm5101	271.919	236.875	306.963	1.29589	0.373942	0.459529	1
ENSMUSG00000044768|D1Ertd622e	3982.84	4447.77	3517.92	0.790938	-0.338363	0.454842	1
ENSMUSG00000040648|Ppip5k2	2097.91	1894.67	2301.14	1.21453	0.280404	0.609461	1
ENSMUSG00000026333|Gin1	529.188	480.089	578.286	1.20454	0.26848	0.598525	1
ENSMUSG00000026335|Pam	11162.5	10110	12215	1.20822	0.272882	0.604456	1
ENSMUSG00000089782|Gm3531	293.868	298.6	289.135	0.968305	-0.0464673	0.961056	1
ENSMUSG00000089706|B230216N24Rik	598.886	615.174	582.598	0.947045	-0.0784944	0.892296	1
ENSMUSG00000089791|Gm3555	57.0796	41.7835	72.3758	1.73216	0.792576	0.396194	1
ENSMUSG00000067028|Cntnap5b	614.039	689.462	538.616	0.781212	-0.356214	0.386231	1
ENSMUSG00000082431|Gm7110	59.7709	52.3909	67.1509	1.28173	0.358091	0.817916	1
ENSMUSG00000050840|Cdh20	1254.13	1236.86	1271.39	1.02792	0.0397283	0.948579	1
ENSMUSG00000097482|Gm17634	15.5254	16.9195	14.1313	0.835208	-0.259793	0.817088	1
ENSMUSG00000047496|Rnf152	789.05	975.552	602.548	0.617649	-0.695142	0.129729	1
ENSMUSG00000056536|Pign	1038.75	873.6	1203.91	1.3781	0.462677	0.371025	1
ENSMUSG00000026319|2310035C23Rik	4571.5	3621.94	5521.05	1.52434	0.608181	0.216289	1
ENSMUSG00000026321|Tnfrsf11a	299.716	312.47	286.963	0.918372	-0.122849	0.79407	1
ENSMUSG00000038866|Zcchc2	1508	1293.61	1722.39	1.33147	0.413015	0.407316	1
ENSMUSG00000097612|Gm26509	11.4018	13.6397	9.16396	0.671858	-0.573772	0.556517	1
ENSMUSG00000044340|Phlpp1	4090.92	3717.09	4464.75	1.20114	0.264407	0.611236	1
ENSMUSG00000057329|Bcl2	1426.14	1465.87	1386.42	0.945798	-0.080396	0.841964	1
ENSMUSG00000009905|Kdsr	2591.46	2173.86	3009.06	1.3842	0.469057	0.340425	1
ENSMUSG00000009907|Vps4b	2707.27	2407.89	3006.66	1.24867	0.320396	0.530263	1
ENSMUSG00000067006|Serpinb5	5.12985	4.54267	5.71702	1.25852	0.331723	0.848425	1
ENSMUSG00000026315|Serpinb8	367.641	314.071	421.211	1.34113	0.423451	0.419556	1
ENSMUSG00000026312|Cdh7	880.463	693.807	1067.12	1.53806	0.621114	0.335256	1
ENSMUSG00000047216|Cdh19	515.626	397.146	634.106	1.59665	0.675052	0.310244	1
ENSMUSG00000038702|Dsel	935.436	805.983	1064.89	1.32123	0.401883	0.47795	1
ENSMUSG00000070695|Cntnap5a	812.768	851.652	773.884	0.908686	-0.138147	0.691903	1
ENSMUSG00000026374|Tsn	4515.45	4425.42	4605.48	1.04069	0.0575377	0.853398	1
ENSMUSG00000026377|Mki67ip	722.103	695.962	748.244	1.07512	0.1045	0.833951	1
ENSMUSG00000064302|Clasp1	6737.72	5951.41	7524.04	1.26425	0.338277	0.49231	1
ENSMUSG00000026380|Tfcp2l1	528.502	401.716	655.288	1.63122	0.705953	0.163361	1
ENSMUSG00000088363|Gm23497	5.08078	2.26802	7.89355	3.48038	1.79924	0.203477	1
ENSMUSG00000048402|Gli2	266.476	249.968	282.983	1.13208	0.178973	0.775169	1
ENSMUSG00000097408|Gm26831	2.81282	0.774989	4.85065	6.25899	2.64593	0.167351	1
ENSMUSG00000037035|Inhbb	214.081	244.914	183.247	0.748211	-0.418482	0.401771	1
ENSMUSG00000004451|Ralb	1230.02	1327.32	1132.73	0.853399	-0.228708	0.664935	1
ENSMUSG00000098447|RP23-386K20.2	5.02472	4.72888	5.32056	1.12512	0.17008	0.956074	1
ENSMUSG00000098923|TMEM185B	251.449	207.859	295.04	1.41942	0.505304	0.350874	1
ENSMUSG00000037015|Tmem185b	594.678	565.603	623.753	1.10281	0.141186	0.788003	1
ENSMUSG00000026383|Epb4.1l5	375.531	357.318	393.744	1.10194	0.14005	0.812809	1
ENSMUSG00000026384|Ptpn4	1377.99	1198.72	1557.26	1.2991	0.377512	0.61583	1
ENSMUSG00000036975|Tmem177	616.515	685.756	547.275	0.798061	-0.325429	0.517896	1
ENSMUSG00000026387|Sctr	38.534	41.3902	35.6777	0.861985	-0.214265	0.872322	1
ENSMUSG00000050777|Tmem37	93.5622	134.311	52.8132	0.393215	-1.34661	0.129133	1
ENSMUSG00000026385|Dbi	3311.69	4207.59	2415.8	0.574153	-0.800493	0.206493	1
ENSMUSG00000026389|Steap3	282.355	270.099	294.611	1.09075	0.125326	0.814709	1
ENSMUSG00000036907|C1ql2	39.9909	63.761	16.2208	0.2544	-1.97483	0.0474517	1
ENSMUSG00000058665|En1	1.92295	0	3.8459	Inf	Inf	0.0851571	1
ENSMUSG00000097881|B230209K01Rik	85.5459	103.812	67.2801	0.648098	-0.625717	0.330165	1
ENSMUSG00000003721|Insig2	2704.48	2470.95	2938.01	1.18902	0.249771	0.635499	1
ENSMUSG00000026339|Ccdc93	488.184	393.47	582.898	1.48143	0.566991	0.271266	1
ENSMUSG00000050534|Htr5b	40.2065	55.7719	24.6411	0.44182	-1.17847	0.0884878	1
ENSMUSG00000001674|Ddx18	766.736	787.03	746.442	0.948429	-0.0763889	0.903388	1
ENSMUSG00000073586|Gm10543	5.36928	5.63133	5.10723	0.906932	-0.140933	1	1
ENSMUSG00000036815|Dpp10	9353.56	9393.39	9313.72	0.991518	-0.0122886	0.929211	1
ENSMUSG00000026341|Actr3	7059.13	6368.58	7749.69	1.21686	0.283167	0.58104	1
ENSMUSG00000026342|Slc35f5	944.177	752.526	1135.83	1.50936	0.593932	0.230208	1
ENSMUSG00000026343|Gpr39	1.03502	2.07005	0	0	#NAME?	0.285151	1
ENSMUSG00000049690|Nckap5	164.561	113.743	215.379	1.89356	0.921097	0.0745243	1
ENSMUSG00000036155|Mgat5	1979.91	1627.12	2332.7	1.43364	0.519687	0.38246	1
ENSMUSG00000026347|Tmem163	643.35	764.405	522.295	0.683269	-0.549473	0.233734	1
ENSMUSG00000026349|Ccnt2	4300.41	3919.38	4681.43	1.19443	0.256322	0.64777	1
ENSMUSG00000051590|Map3k19	196.508	192.936	200.079	1.03702	0.0524479	1	1
ENSMUSG00000036104|Rab3gap1	4498.75	3614.17	5383.32	1.48951	0.574833	0.264383	1
ENSMUSG00000058603|Rpl28-ps1	17.9038	25.2947	10.5128	0.415614	-1.26669	0.246707	1
ENSMUSG00000036086|Zranb3	595.915	590.66	601.17	1.01779	0.0254455	0.939456	1
ENSMUSG00000056211|R3hdm1	17625.6	21608.9	13642.3	0.631327	-0.66354	0.149102	1
ENSMUSG00000026353|Ubxn4	3950.49	3748.2	4152.77	1.10794	0.147877	0.746979	1
ENSMUSG00000026354|Lct	107.619	112.671	102.567	0.910323	-0.135549	0.809002	1
ENSMUSG00000026355|Mcm6	371.722	341.587	401.858	1.17644	0.234433	0.600007	1
ENSMUSG00000026356|Dars	2769.03	2433.8	3104.27	1.27548	0.351042	0.49165	1
ENSMUSG00000045382|Cxcr4	53.6142	74.988	32.2404	0.42994	-1.21779	0.0506752	1
ENSMUSG00000042581|Thsd7b	206.067	251.125	161.009	0.641153	-0.641259	0.324859	1
ENSMUSG00000089648|Gm15790	19.325	12.2624	26.3875	2.1519	1.10561	0.214908	1
ENSMUSG00000094122|Rpl31-ps9	1.72741	2.84504	0.60979	0.214334	-2.22206	0.430009	1
ENSMUSG00000086825|Gm15675	108.42	119.457	97.3827	0.81521	-0.294757	0.573144	1
ENSMUSG00000026399|Cd55	343.084	327.636	358.531	1.0943	0.130006	0.873105	1
ENSMUSG00000085526|Gm16083	45.3782	43.619	47.1375	1.08066	0.111918	0.883209	1
ENSMUSG00000046404|Yod1	616.224	511.227	721.22	1.41076	0.496476	0.357794	1
ENSMUSG00000026409|Pfkfb2	3314.94	3098.57	3531.31	1.13966	0.188597	0.730098	1
ENSMUSG00000042510|AA986860	180.826	203.477	158.175	0.777362	-0.363342	0.460261	1
ENSMUSG00000026415|Fcamr	5.38356	8.39438	2.37274	0.282659	-1.82287	0.19131	1
ENSMUSG00000016528|Mapkapk2	1555.6	1627.87	1483.32	0.911199	-0.134162	0.800647	1
ENSMUSG00000016526|Dyrk3	628.806	534.586	723.026	1.3525	0.435625	0.34434	1
ENSMUSG00000026427|Eif2d	1855.65	2030.45	1680.84	0.827813	-0.272624	0.587815	1
ENSMUSG00000026430|Rassf5	1316.45	1297.13	1335.77	1.02979	0.0423484	0.924945	1
ENSMUSG00000042349|Ikbke	65.2682	71.5071	59.0293	0.825503	-0.276654	0.658331	1
ENSMUSG00000026425|Srgap2	5174.03	5293.07	5054.98	0.955019	-0.0663991	0.887764	1
ENSMUSG00000055184|Fam72a	85.5325	64.0302	107.035	1.67163	0.741253	0.141414	1
ENSMUSG00000052688|5430435G22Rik	19.5338	14.4452	24.6225	1.70455	0.769393	0.360065	1
ENSMUSG00000042268|Slc26a9	6.67409	3.68057	9.6676	2.62665	1.39323	0.387364	1
ENSMUSG00000042251|Pm20d1	124.453	138.612	110.295	0.795711	-0.329684	0.498435	1
ENSMUSG00000013275|Slc41a1	1627.89	1328.41	1927.36	1.45088	0.53693	0.404704	1
ENSMUSG00000026433|Rab7l1	156.477	141.59	171.365	1.21029	0.275354	0.544544	1
ENSMUSG00000026434|Nucks1	11684.6	9508.22	13861	1.45779	0.543784	0.249875	1
ENSMUSG00000026435|Slc45a3	55.0151	44.2665	65.7637	1.48563	0.571077	0.375494	1
ENSMUSG00000026436|Elk4	540.049	475.563	604.534	1.2712	0.346187	0.521578	1
ENSMUSG00000059149|Mfsd4	3407.51	2938.71	3876.31	1.31905	0.399501	0.384451	1
ENSMUSG00000026437|Cdk18	1372.02	1818.22	925.818	0.509191	-0.973723	0.0399273	1
ENSMUSG00000009772|Nuak2	54.5837	63.2712	45.8962	0.725389	-0.463172	0.389465	1
ENSMUSG00000042066|Tmcc2	9380.26	7532.78	11227.7	1.49052	0.575814	0.24067	1
ENSMUSG00000042046|Dstyk	3458.8	2940.4	3977.2	1.35261	0.435744	0.3826	1
ENSMUSG00000097760|6030442K20Rik	21.236	17.3002	25.1719	1.45501	0.541032	0.512164	1
ENSMUSG00000026439|Rbbp5	3453.61	2825.71	4081.51	1.44442	0.53049	0.287679	1
ENSMUSG00000048174|Tmem81	247.046	289.066	205.027	0.709273	-0.495586	0.53479	1
ENSMUSG00000053024|Cntn2	6623.79	6568.49	6679.09	1.01684	0.0240897	0.974652	1
ENSMUSG00000026442|Nfasc	14565.5	14568.3	14562.7	0.99962	-0.000548438	0.972518	1
ENSMUSG00000026443|Lrrn2	216.615	192.748	240.482	1.24765	0.319214	0.641159	1
ENSMUSG00000054387|Mdm4	1827.19	1370.25	2284.14	1.66696	0.737219	0.176743	1
ENSMUSG00000026447|Pik3c2b	1238.63	1350.24	1127.02	0.834687	-0.260692	0.519617	1
ENSMUSG00000046062|Ppp1r15b	3281.16	2830.16	3732.15	1.31871	0.399124	0.418811	1
ENSMUSG00000041757|Plekha6	6784.24	6143.89	7424.6	1.20845	0.273162	0.560042	1
ENSMUSG00000070645|Ren1	2.50147	2.84504	2.15791	0.758481	-0.398815	0.944355	1
ENSMUSG00000070644|Etnk2	258.581	336.008	181.153	0.539133	-0.891286	0.0615195	1
ENSMUSG00000070643|Sox13	426.001	452.987	399.016	0.880855	-0.183023	0.656789	1
ENSMUSG00000090553|Snrpe	863.614	1049.2	678.027	0.646231	-0.629877	0.262182	1
ENSMUSG00000094410|Zbed6	8665.81	7825.57	9506.04	1.21474	0.28065	0.580779	1
ENSMUSG00000026464|Zc3h11a	7364.62	6802.88	7926.36	1.16515	0.220512	0.661396	1
ENSMUSG00000051998|Lax1	27.5579	31.3527	23.7632	0.757933	-0.399858	0.597456	1
ENSMUSG00000026463|Atp2b4	10633	11644.2	9621.83	0.826319	-0.27523	0.515288	1
ENSMUSG00000010311|Optc	25.16	32.4308	17.8892	0.55161	-0.858279	0.229608	1
ENSMUSG00000041577|Prelp	743.301	658.221	828.382	1.25852	0.331724	0.509218	1
ENSMUSG00000041559|Fmod	1546.9	1163.5	1930.31	1.65906	0.730364	0.129261	1
ENSMUSG00000020423|Btg2	584.039	713.884	454.195	0.63623	-0.652379	0.165403	1
ENSMUSG00000026450|Chit1	5.30687	5.11305	5.50068	1.07581	0.105426	1	1
ENSMUSG00000064246|Chi3l1	359.948	440.578	279.317	0.633978	-0.657496	0.185469	1
ENSMUSG00000042451|Mybph	14.8965	20.8747	8.91842	0.427236	-1.22689	0.375693	1
ENSMUSG00000042429|Adora1	13994.2	18358	9630.34	0.524585	-0.930751	0.0697237	1
ENSMUSG00000026458|Ppfia4	4056.35	4456.9	3655.81	0.820259	-0.285849	0.562231	1
ENSMUSG00000042305|Tmem183a	4343.09	3845.25	4840.94	1.25894	0.33221	0.452775	1
ENSMUSG00000026456|Cyb5r1	575.258	482.211	668.306	1.38592	0.470844	0.327346	1
ENSMUSG00000026457|Adipor1	4164.79	3984.73	4344.86	1.09038	0.12483	0.798824	1
ENSMUSG00000026455|Klhl12	2858.21	2404.47	3311.94	1.37741	0.461958	0.317282	1
ENSMUSG00000042229|Rabif	1968.2	1855	2081.41	1.12206	0.166144	0.734638	1
ENSMUSG00000042207|Kdm5b	4318.34	3853.38	4783.31	1.24133	0.311886	0.516245	1
ENSMUSG00000097435|Gm26783	10.9924	13.1886	8.79617	0.66695	-0.584349	0.521029	1
ENSMUSG00000026452|Syt2	4035.98	4673.53	3398.43	0.727166	-0.459644	0.3363	1
ENSMUSG00000073557|Ppp1r12b	7190.98	6702.16	7679.8	1.14587	0.196442	0.718033	1
ENSMUSG00000026429|Ube2t	82.2647	85.1627	79.3668	0.931942	-0.101687	0.874274	1
ENSMUSG00000042793|Lgr6	104.871	144.896	64.8455	0.447531	-1.15994	0.167935	1
ENSMUSG00000026426|Arl8a	3471.07	2826.92	4115.21	1.45572	0.541733	0.279337	1
ENSMUSG00000085311|Gm15445	17.8627	17.8573	17.8681	1.00061	0.000872615	0.986253	1
ENSMUSG00000026424|Gpr37l1	8980.79	10481.2	7480.42	0.713702	-0.486607	0.298787	1
ENSMUSG00000079139|Gm4204	1261.43	1450.22	1072.64	0.73964	-0.435106	0.379046	1
ENSMUSG00000003051|Elf3	9.69401	6.60608	12.7819	1.93488	0.952241	0.392836	1
ENSMUSG00000041926|Rnpep	2970.86	3100.01	2841.71	0.916677	-0.125515	0.87419	1
ENSMUSG00000062580|Timm17a	2547.39	2779.14	2315.63	0.833221	-0.263229	0.62105	1
ENSMUSG00000048096|Lmod1	64.6101	66.3108	62.9095	0.948706	-0.0759668	0.92614	1
ENSMUSG00000041889|Shisa4	6268.27	8447.31	4089.23	0.484087	-1.04666	0.206663	1
ENSMUSG00000041879|Ipo9	12208.1	12048.2	12367.9	1.02653	0.0377789	0.937838	1
ENSMUSG00000009418|Nav1	5674.94	6060.82	5289.05	0.872662	-0.196505	0.657429	1
ENSMUSG00000054412|Gm4793	125.425	168.807	82.0434	0.48602	-1.04091	0.17202	1
ENSMUSG00000090399|Nav1	7.91472	8.4848	7.34464	0.865623	-0.208189	0.903377	1
ENSMUSG00000026421|Csrp1	9108.8	10207.4	8010.17	0.784739	-0.349715	0.474499	1
ENSMUSG00000041801|Phlda3	792.668	1038.95	546.381	0.525895	-0.927153	0.209034	1
ENSMUSG00000026418|Tnni1	65.4017	61.6139	69.1895	1.12295	0.167298	0.791977	1
ENSMUSG00000041782|Lad1	88.5009	96.5408	80.4611	0.833441	-0.262848	0.652716	1
ENSMUSG00000026414|Tnnt2	255.68	394.39	116.97	0.296586	-1.75348	0.222543	1
ENSMUSG00000026411|Tmem9	2970.81	2842.82	3098.8	1.09004	0.124384	0.752764	1
ENSMUSG00000097918|Ascl5	11.9079	17.577	6.23877	0.354939	-1.49436	0.111209	1
ENSMUSG00000041642|Kif21b	5571.95	5924.11	5219.8	0.881111	-0.182604	0.688615	1
ENSMUSG00000087230|Mroh3	16.388	14.0878	18.6881	1.32655	0.40768	0.56674	1
ENSMUSG00000041605|5730559C18Rik	100.166	100.591	99.7414	0.991551	-0.0122415	0.992073	1
ENSMUSG00000052759|Gpr25	157.659	217.804	97.5131	0.44771	-1.15936	0.306285	1
ENSMUSG00000097433|Gm26781	3.98446	5.05431	2.91461	0.576659	-0.794209	0.590336	1
ENSMUSG00000041570|Camsap2	10715.5	9367.93	12063	1.28769	0.364783	0.468588	1
ENSMUSG00000097403|9230116N13Rik	18.8139	10.795	26.8328	2.48567	1.31364	0.0948275	1
ENSMUSG00000026404|Ddx59	428.26	432.458	424.061	0.980582	-0.0282892	0.957726	1
ENSMUSG00000041498|Kif14	29.4028	30.0408	28.7648	0.957525	-0.062618	0.951803	1
ENSMUSG00000097229|Gm26598	7.83549	6.39636	9.27463	1.44999	0.53604	0.5801	1
ENSMUSG00000041483|Zfp281	2938	2888.59	2987.42	1.03421	0.0485302	0.915693	1
ENSMUSG00000097113|Gm19705	52.5862	64.9529	40.2195	0.61921	-0.691498	0.408519	1
ENSMUSG00000098243|Gm4258	25.8548	23.9969	27.7127	1.15485	0.207702	0.753179	1
ENSMUSG00000051480|A130050O07Rik	13.6971	16.6086	10.7855	0.649393	-0.622835	0.753059	1
ENSMUSG00000098063|Gm26930	5.15898	7.24185	3.07611	0.424769	-1.23525	0.371345	1
ENSMUSG00000098206|A430106G13Rik	97.5711	90.5226	104.62	1.15573	0.208803	0.771585	1
ENSMUSG00000026395|Ptprc	147.467	105.5	189.434	1.79558	0.844449	0.120077	1
ENSMUSG00000026393|Nek7	2300.57	1655.34	2945.79	1.77957	0.831526	0.103832	1
ENSMUSG00000019230|Lhx9	21.5457	26.6251	16.4664	0.618453	-0.693265	0.618485	1
ENSMUSG00000079283|2310009B15Rik	113.048	133.042	93.0538	0.699432	-0.515743	0.445234	1
ENSMUSG00000056268|Dennd1b	326.8	264.631	388.969	1.46986	0.555675	0.272876	1
ENSMUSG00000063681|Crb1	59.5894	55.6408	63.5379	1.14193	0.191474	0.884136	1
ENSMUSG00000033964|Zbtb41	1587.53	1338.7	1836.36	1.37175	0.456021	0.382178	1
ENSMUSG00000033952|Aspm	28.1076	21.5795	34.6358	1.60503	0.682603	0.331522	1
ENSMUSG00000089991|Gm16332	5.05295	3.35847	6.74743	2.00908	1.00653	0.487507	1
ENSMUSG00000026365|Cfh	1357.25	1063.2	1651.31	1.55316	0.635205	0.228235	1
ENSMUSG00000052726|Kcnt2	2393.49	1833.65	2953.33	1.61063	0.687621	0.168626	1
ENSMUSG00000078284|Cdc73	257.275	212.821	301.729	1.41776	0.503608	0.356063	1
ENSMUSG00000033849|B3galt2	1981.51	1961.55	2001.46	1.02035	0.0290608	0.986267	1
ENSMUSG00000026361|Cdc73	3260.41	2669.9	3850.91	1.44234	0.528411	0.284273	1
ENSMUSG00000018196|Glrx2	1419.73	1854.44	985.024	0.53117	-0.912754	0.293296	1
ENSMUSG00000018199|Trove2	4143.26	3535.37	4751.14	1.34389	0.42641	0.371334	1
ENSMUSG00000018189|Uchl5	2665.74	2994.87	2336.6	0.7802	-0.358083	0.504083	1
ENSMUSG00000088323|Gm25663	8.94572	6.86944	11.022	1.6045	0.682122	0.553832	1
ENSMUSG00000026360|Rgs2	2316.32	2878.87	1753.78	0.609192	-0.715031	0.119881	1
ENSMUSG00000026357|Rgs18	16.6237	15.071	18.1765	1.20606	0.270301	0.798258	1
ENSMUSG00000035131|Brinp3	1802.77	1891.97	1713.57	0.905706	-0.142886	0.706244	1
ENSMUSG00000082588|Gm15443	9.11157	6.08269	12.1405	1.9959	0.997041	0.343517	1
ENSMUSG00000056220|Pla2g4a	97.7973	76.2167	119.378	1.5663	0.647357	0.261452	1
ENSMUSG00000097028|7530420F21Rik	18.5004	22.7271	14.2737	0.628046	-0.671058	0.353987	1
ENSMUSG00000032487|Ptgs2	521.022	628.15	413.894	0.658909	-0.601849	0.32619	1
ENSMUSG00000097754|Gm26687	16.8481	6.47503	27.2212	4.20402	2.07177	0.0436813	1
ENSMUSG00000081535|Gm15453	55.2839	40.8237	69.744	1.70842	0.77266	0.214423	1
ENSMUSG00000006010|BC003331	2719.42	2675.08	2763.75	1.03314	0.0470412	0.948787	1
ENSMUSG00000006005|Tpr	6136.02	5468.31	6803.74	1.24421	0.315233	0.527166	1
ENSMUSG00000006014|Prg4	505.327	284.46	726.193	2.55288	1.35213	0.15616	1
ENSMUSG00000066842|Hmcn1	162.985	131.462	194.508	1.47958	0.56519	0.375435	1
ENSMUSG00000023150|Ivns1abp	9658.23	10061.3	9255.14	0.919873	-0.120494	0.740391	1
ENSMUSG00000063886|Gm10138	6.30347	6.46175	6.14519	0.95101	-0.0724672	1	1
ENSMUSG00000052748|Swt1	638.202	650.626	625.778	0.961809	-0.056177	0.92106	1
ENSMUSG00000053286|Trmt1l	1678.79	1743.09	1614.49	0.926223	-0.110569	0.825519	1
ENSMUSG00000026484|Rnf2	2069.37	1566.9	2571.83	1.64134	0.714877	0.149227	1
ENSMUSG00000026483|Fam129a	127.719	92.0049	163.433	1.77635	0.828913	0.287514	1
ENSMUSG00000043019|Edem3	3653.37	2775.3	4531.44	1.63278	0.707328	0.158181	1
ENSMUSG00000032666|1700025G04Rik	4706.7	4454.8	4958.61	1.11309	0.154575	0.747757	1
ENSMUSG00000014980|Tsen15	739.819	813.739	665.899	0.81832	-0.289263	0.670077	1
ENSMUSG00000032649|Colgalt2	320.62	302.901	338.339	1.117	0.159626	0.822482	1
ENSMUSG00000026482|Rgl1	6340.4	6684.95	5995.84	0.896916	-0.156955	0.682922	1
ENSMUSG00000080950|Gm7278	13.6425	16.1548	11.1302	0.688971	-0.537485	0.53661	1
ENSMUSG00000008475|Arpc5	1349.83	1182.01	1517.65	1.28396	0.360606	0.601957	1
ENSMUSG00000026480|Ncf2	148.368	175.734	121.003	0.688554	-0.538358	0.309486	1
ENSMUSG00000042772|Smg7	6626.3	6763.46	6489.13	0.95944	-0.0597355	0.885568	1
ENSMUSG00000042751|Nmnat2	9928.64	10134.8	9722.52	0.959325	-0.0599082	0.880208	1
ENSMUSG00000026478|Lamc1	1956.84	1700.43	2213.26	1.30159	0.380273	0.473442	1
ENSMUSG00000073538|E330020D12Rik	6.19602	6.65639	5.73564	0.861674	-0.214785	0.915442	1
ENSMUSG00000042708|Shcbp1l	80.2248	105.923	54.5264	0.514773	-0.957993	0.0839145	1
ENSMUSG00000042699|Dhx9	7419.4	6626.16	8212.64	1.23943	0.309673	0.563025	1
ENSMUSG00000042684|Npl	204.846	236.986	172.707	0.728765	-0.456474	0.32937	1
ENSMUSG00000042671|Rgs8	5194.43	6622.63	3766.24	0.568692	-0.814281	0.0703336	1
ENSMUSG00000026475|Rgs16	368.72	486.476	250.964	0.515881	-0.95489	0.0420287	1
ENSMUSG00000066800|Rnasel	472.187	336.442	607.931	1.80694	0.853551	0.0970409	1
ENSMUSG00000042641|Rgsl1	254.21	173.969	334.451	1.92248	0.942969	0.0523863	1
ENSMUSG00000099227|mmu-mir-8114	1887.38	1944.64	1830.11	0.941104	-0.0875733	0.799713	1
ENSMUSG00000026473|Glul	77464.1	88781.8	66146.3	0.745044	-0.424603	0.339977	1
ENSMUSG00000045968|5830403L16Rik	102.673	66.2015	139.144	2.10182	1.07164	0.0447598	1
ENSMUSG00000078493|A930039A15Rik	70.7056	57.2532	84.158	1.46993	0.555746	0.434843	1
ENSMUSG00000066797|Zfp648	20.6785	18.669	22.688	1.21527	0.281281	0.783916	1
ENSMUSG00000004110|Cacna1e	9510.27	7998.64	11021.9	1.37797	0.462546	0.504733	1
ENSMUSG00000096950|Gm9530	12.8721	11.5209	14.2234	1.23457	0.304013	0.712473	1
ENSMUSG00000056708|Ier5	2814.93	3587.63	2042.24	0.569245	-0.812878	0.0992291	1
ENSMUSG00000026471|Mr1	196.861	159.464	234.259	1.46904	0.554876	0.311406	1
ENSMUSG00000026470|Stx6	4493.81	4401.23	4586.39	1.04207	0.0594527	0.892865	1
ENSMUSG00000033722|BC034090	469.07	591.547	346.593	0.585909	-0.771251	0.108634	1
ENSMUSG00000026469|Xpr1	7945.59	6813.52	9077.65	1.3323	0.413918	0.421036	1
ENSMUSG00000073535|Gm5532	10.8711	5.96519	15.7771	2.64486	1.40319	0.27965	1
ENSMUSG00000033701|Acbd6	1977.36	2558.36	1396.36	0.545802	-0.873551	0.446276	1
ENSMUSG00000033684|Qsox1	2004.25	1911.35	2097.16	1.09722	0.133848	0.723507	1
ENSMUSG00000033671|Cep350	3011.18	2408.64	3613.72	1.50032	0.585266	0.242671	1
ENSMUSG00000050565|Tor1aip2	2250.87	1922.97	2578.77	1.34104	0.423351	0.392853	1
ENSMUSG00000026466|Tor1aip1	1694.07	1328.42	2059.72	1.5505	0.632736	0.200236	1
ENSMUSG00000015484|Fam163a	264.388	320.973	207.804	0.647419	-0.627228	0.161843	1
ENSMUSG00000060985|Tdrd5	93.1737	78.0318	108.316	1.3881	0.473108	0.392395	1
ENSMUSG00000026602|Nphs2	20.1711	17.1878	23.1544	1.34714	0.429903	0.811934	1
ENSMUSG00000078193|Gm2000	62.4986	88.6301	36.367	0.410324	-1.28517	0.422894	1
ENSMUSG00000026601|Axdnd1	13.2225	9.83529	16.6097	1.68879	0.755989	0.386913	1
ENSMUSG00000026600|Soat1	1098.92	1026.57	1171.26	1.14095	0.190231	0.741054	1
ENSMUSG00000096493|Gm10031	408.082	307.322	508.842	1.65573	0.727467	0.159077	1
ENSMUSG00000026596|Abl2	4025.47	3616.2	4434.74	1.22635	0.294372	0.588553	1
ENSMUSG00000060519|Tor3a	619.175	632.577	605.772	0.957626	-0.0624663	0.951621	1
ENSMUSG00000033557|Fam20b	6153.51	5369.68	6937.35	1.29195	0.369549	0.455458	1
ENSMUSG00000033544|Angptl1	35.946	31.9926	39.8995	1.24715	0.318633	0.658898	1
ENSMUSG00000026594|Ralgps2	2897.86	2641.98	3153.73	1.1937	0.255441	0.623867	1
ENSMUSG00000087632|Gm6058	2.29649	4.59298	0	0	#NAME?	0.0464196	1
ENSMUSG00000070565|Rasal2	6352.85	5858.18	6847.53	1.16888	0.225131	0.698128	1
ENSMUSG00000049881|2810025M15Rik	723.91	906.307	541.512	0.597494	-0.743005	0.415325	1
ENSMUSG00000033488|BC026585	399.978	470.263	329.694	0.701085	-0.512339	0.429697	1
ENSMUSG00000026589|Sec16b	169.446	189.156	149.735	0.791594	-0.337167	0.493649	1
ENSMUSG00000004031|Brinp2	7507.25	8256.54	6757.97	0.818499	-0.288948	0.550617	1
ENSMUSG00000026587|Astn1	17250.5	15012.6	19488.5	1.29815	0.376452	0.454463	1
ENSMUSG00000073530|Pappa2	120.642	160.82	80.4637	0.500335	-0.999033	0.297947	1
ENSMUSG00000061992|Gm4953	16.8549	20.4302	13.2795	0.649995	-0.6215	0.486982	1
ENSMUSG00000040782|Rfwd2	1355.87	1514.4	1197.33	0.790632	-0.338921	0.50736	1
ENSMUSG00000089536|Scarna3a	3.13584	1.6892	4.58248	2.71282	1.43979	0.446697	1
ENSMUSG00000073528|Gm10530	8.70373	14.673	2.73449	0.186363	-2.42382	0.166255	1
ENSMUSG00000015829|Tnr	2081.17	1699.46	2462.89	1.44923	0.535282	0.377789	1
ENSMUSG00000090394|4930523C07Rik	36.9062	42.4243	31.3881	0.739862	-0.434672	0.492206	1
ENSMUSG00000050883|4930523C07Rik	8.73846	10.409	7.06793	0.679021	-0.558471	0.596306	1
ENSMUSG00000058267|Mrps14	1464.22	1598.24	1330.21	0.832293	-0.264837	0.601354	1
ENSMUSG00000014226|Cacybp	4357.05	4556.03	4158.07	0.912652	-0.131863	0.781921	1
ENSMUSG00000026721|Rabgap1l	7864.25	7246.57	8481.93	1.17047	0.227093	0.654854	1
ENSMUSG00000040423|Rc3h1	426.307	281.325	571.289	2.03071	1.02198	0.0437122	1
ENSMUSG00000053332|Gas5	3517.3	3561.47	3473.14	0.9752	-0.0362296	0.98927	1
ENSMUSG00000043467|Zbtb37	150.41	120.054	180.767	1.50572	0.590449	0.279356	1
ENSMUSG00000064440|Gm26224	2.87246	1.93927	3.80565	1.96241	0.97263	0.65825	1
ENSMUSG00000064816|Gm22357	20.2484	18.1978	22.2991	1.22538	0.293224	0.751956	1
ENSMUSG00000084667|Gm23212	2.83632	3.04633	2.62632	0.862127	-0.214027	0.940792	1
ENSMUSG00000077220|Gm23436	2.95018	2.71758	3.18278	1.17118	0.227964	0.978944	1
ENSMUSG00000065160|Mir5117	10.2242	8.91777	11.5307	1.293	0.370721	0.735462	1
ENSMUSG00000065735|Gm24489	8.25707	8.03192	8.48222	1.05606	0.0786971	1	1
ENSMUSG00000064968|Snord47	14.6187	18.4171	10.8203	0.58751	-0.767314	0.582689	1
ENSMUSG00000065228|Gm25789	5.60071	7.10748	4.09394	0.576005	-0.795847	0.686916	1
ENSMUSG00000026709|Dars2	1313.86	1238.68	1389.04	1.12138	0.165277	0.712003	1
ENSMUSG00000026708|Cenpl	106.607	86.2205	126.993	1.47289	0.55865	0.286206	1
ENSMUSG00000026705|Klhl20	1378.58	1007.4	1749.75	1.73689	0.796507	0.107101	1
ENSMUSG00000044835|Ankrd45	2583.91	1823.43	3344.39	1.83412	0.875089	0.104697	1
ENSMUSG00000026701|Prdx6	10930.9	12665.4	9196.38	0.726104	-0.461751	0.347383	1
ENSMUSG00000040323|Gm15429	34.4333	32.416	36.4505	1.12446	0.169232	0.762608	1
ENSMUSG00000000817|Fasl	9.04825	10.0097	8.08676	0.807888	-0.307772	0.812419	1
ENSMUSG00000040297|Suco	2239.08	1801.65	2676.5	1.48558	0.571026	0.243047	1
ENSMUSG00000026698|Pigc	724.674	680.463	768.885	1.12994	0.176252	0.732922	1
ENSMUSG00000078190|Dnm3os	7.93705	7.23037	8.64372	1.19547	0.257583	0.86672	1
ENSMUSG00000040265|Dnm3	9424.72	9393.48	9455.96	1.00665	0.00956524	0.963312	1
ENSMUSG00000026694|Mettl13	1080.97	995.382	1166.56	1.17197	0.228938	0.573231	1
ENSMUSG00000026696|Vamp4	4859.77	4873.31	4846.23	0.994443	-0.00803964	0.97407	1
ENSMUSG00000026697|Myoc	489.18	515.347	463.012	0.898447	-0.154495	0.818658	1
ENSMUSG00000098259|AC132867.1	7.13627	7.5724	6.70014	0.884811	-0.176559	0.857668	1
ENSMUSG00000040225|Prrc2c	11440.9	9262.6	13619.2	1.47035	0.556155	0.265926	1
ENSMUSG00000026692|Fmo4	3.06008	1.93263	4.18752	2.16675	1.11553	0.593902	1
ENSMUSG00000040181|Fmo1	575.958	545.45	606.465	1.11186	0.152978	0.803891	1
ENSMUSG00000040170|Fmo2	135.587	82.1653	189.008	2.30034	1.20185	0.203928	1
ENSMUSG00000095576|Fmo6	3.74886	6.57952	0.918205	0.139555	-2.84109	0.196245	1
ENSMUSG00000026586|Prrx1	398.533	345.1	451.966	1.30967	0.3892	0.439808	1
ENSMUSG00000040124|Gorab	466.068	441.425	490.711	1.11165	0.152706	0.80718	1
ENSMUSG00000040113|Mettl11b	55.4322	50.5234	60.341	1.19432	0.256188	0.665348	1
ENSMUSG00000026585|Kifap3	20477.1	20057.7	20896.4	1.04182	0.0591011	0.891106	1
ENSMUSG00000026584|Scyl3	1689.69	1419.3	1960.09	1.38103	0.46574	0.346159	1
ENSMUSG00000041406|BC055324	66.0816	55.0847	77.0785	1.39927	0.484678	0.353236	1
ENSMUSG00000041396|Mettl18	221.576	217.948	225.204	1.0333	0.0472524	0.938479	1
ENSMUSG00000026581|Sell	3.80375	1.93927	5.66823	2.92287	1.54738	0.353651	1
ENSMUSG00000026579|F5	64.3875	24.881	103.894	4.17564	2.062	0.142859	1
ENSMUSG00000040918|Slc19a2	338.307	249.003	427.611	1.71729	0.780136	0.194064	1
ENSMUSG00000026578|Ccdc181	1484.33	1905.51	1063.14	0.55793	-0.841845	0.300123	1
ENSMUSG00000026577|Blzf1	1221.58	1155.92	1287.25	1.11361	0.155246	0.77302	1
ENSMUSG00000026575|Nme7	411.352	353.08	469.624	1.33008	0.41151	0.427492	1
ENSMUSG00000026576|Atp1b1	79887.6	78293.1	81482	1.04073	0.0575965	0.939316	1
ENSMUSG00000026574|Dpt	4.31154	6.72026	1.90283	0.283148	-1.82037	0.205959	1
ENSMUSG00000040848|Sft2d2	1783.91	1665.71	1902.11	1.14192	0.191465	0.751303	1
ENSMUSG00000040843|Tiprl	2709.15	2431.72	2986.59	1.22818	0.296523	0.525155	1
ENSMUSG00000040836|Gpr161	194.926	171.851	218	1.26854	0.343172	0.560121	1
ENSMUSG00000026571|Dcaf6	4541.58	4468.78	4614.39	1.03259	0.046261	0.946096	1
ENSMUSG00000026568|Mpc2	2209.9	2801.46	1618.35	0.577679	-0.791661	0.289702	1
ENSMUSG00000026567|Adcy10	10.8902	8.41942	13.361	1.58693	0.666239	0.507734	1
ENSMUSG00000026566|Mpzl1	908.387	993.598	823.177	0.828481	-0.27146	0.565039	1
ENSMUSG00000040723|Rcsd1	304.218	317.618	290.817	0.915619	-0.12718	0.788034	1
ENSMUSG00000040713|Creg1	436.633	402.627	470.638	1.16892	0.225175	0.647131	1
ENSMUSG00000089829|Gm16565	4.57289	6.2855	2.86028	0.455061	-1.13587	0.435473	1
ENSMUSG00000099187|RP23-36P10.7	47.9651	39.4894	56.4408	1.42927	0.515273	0.502391	1
ENSMUSG00000026565|Pou2f1	1424.34	1259.04	1589.64	1.26259	0.336382	0.502999	1
ENSMUSG00000026564|Dusp27	11.6806	10.8836	12.4775	1.14645	0.197177	0.849623	1
ENSMUSG00000040629|Mael	6.86177	10.2394	3.48415	0.34027	-1.55525	0.17366	1
ENSMUSG00000040612|Ildr2	9204.04	8924.85	9483.24	1.06257	0.0875515	0.892268	1
ENSMUSG00000026563|Tada1	2180.46	2089.81	2271.12	1.08676	0.120034	0.793556	1
ENSMUSG00000040596|Pogk	3098.94	2977.14	3220.73	1.08182	0.11346	0.836837	1
ENSMUSG00000084093|Gm16418	106.795	162.446	51.1444	0.31484	-1.66731	0.347642	1
ENSMUSG00000086925|Gm6286	4.98869	7.17646	2.80091	0.390291	-1.35738	0.320478	1
ENSMUSG00000097823|Gm16701	749.868	656.709	843.026	1.28371	0.360323	0.410661	1
ENSMUSG00000060568|Fam78b	1912.92	1980.66	1845.19	0.931605	-0.10221	0.814485	1
ENSMUSG00000053664|Uck2	29.8423	33.9154	25.7692	0.759806	-0.396296	0.609316	1
ENSMUSG00000026558|Uck2	497.637	513.074	482.2	0.939826	-0.0895346	0.841558	1
ENSMUSG00000052428|Tmco1	1873.88	1898.97	1848.79	0.973576	-0.0386345	0.922525	1
ENSMUSG00000026687|Aldh9a1	1178.62	1040.25	1316.99	1.26603	0.340315	0.487129	1
ENSMUSG00000026688|Mgst3	5080.85	6264.2	3897.51	0.622188	-0.684578	0.256877	1
ENSMUSG00000015843|Rxrg	545.834	762.581	329.088	0.431545	-1.21242	0.17945	1
ENSMUSG00000052534|Pbx1	8598.44	9143.81	8053.08	0.880714	-0.183255	0.676763	1
ENSMUSG00000026683|Nuf2	83.3424	83.3343	83.3506	1.00019	0.000281184	0.996082	1
ENSMUSG00000026678|Rgs5	7112.62	6164.37	8060.87	1.30766	0.386983	0.437768	1
ENSMUSG00000038530|Rgs4	24597.3	32496.7	16698	0.513836	-0.960619	0.0369054	1
ENSMUSG00000070532|1700084C01Rik	438.109	510.317	365.9	0.717007	-0.479942	0.345481	1
ENSMUSG00000089990|Gm15852	10.4855	14.1496	6.82139	0.482092	-1.05262	0.557756	1
ENSMUSG00000026675|Hsd17b7	1164.53	1005.75	1323.31	1.31574	0.395873	0.500513	1
ENSMUSG00000097503|3110045C21Rik	35.8169	49.9259	21.7079	0.434803	-1.20157	0.0624459	1
ENSMUSG00000026674|Ddr2	754.431	556.665	952.198	1.71054	0.774453	0.119979	1
ENSMUSG00000026670|Uap1	2854.04	2788.59	2919.49	1.04694	0.0661805	0.872427	1
ENSMUSG00000026667|Uhmk1	18606.4	17461.6	19751.2	1.13112	0.177751	0.730285	1
ENSMUSG00000096964|Gm6345	9.01647	11.5748	6.45814	0.557948	-0.841796	0.412117	1
ENSMUSG00000096334|Sh2d1b1	2.0479	1.54998	2.54582	1.64249	0.715885	0.743996	1
ENSMUSG00000096603|Gm7694	230.728	218.392	243.064	1.11297	0.154417	0.779552	1
ENSMUSG00000038473|Nos1ap	3509.9	3807.75	3212.05	0.843554	-0.245447	0.573028	1
ENSMUSG00000038463|Olfml2b	261.776	214.415	309.137	1.44177	0.527845	0.29344	1
ENSMUSG00000026663|Atf6	4888.83	5266.77	4510.9	0.856484	-0.223502	0.592137	1
ENSMUSG00000053925|Gm9929	5.82281	5.50899	6.13664	1.11393	0.155662	1	1
ENSMUSG00000096968|Gm26620	6.47386	7.63419	5.31352	0.696017	-0.522807	0.75117	1
ENSMUSG00000026659|Dusp12	746.627	748.951	744.302	0.993793	-0.00898205	0.992275	1
ENSMUSG00000070524|Fcrlb	6.39477	6.21015	6.5794	1.05946	0.0833272	0.97849	1
ENSMUSG00000089838|Gm2962	87.1936	86.4849	87.9023	1.01639	0.0234538	0.978827	1
ENSMUSG00000038421|Fcrla	1.8501	0.64421	3.05599	4.74378	2.24604	0.38644	1
ENSMUSG00000026656|Fcgr2b	155.449	143.667	167.232	1.16402	0.219121	0.69938	1
ENSMUSG00000059089|Fcgr4	10.5102	13.1802	7.84022	0.594848	-0.749407	0.478782	1
ENSMUSG00000059498|Fcgr3	479.426	474.14	484.712	1.0223	0.0318132	0.93171	1
ENSMUSG00000026649|1700009P17Rik	19.7675	23.2669	16.2681	0.699197	-0.51623	0.483377	1
ENSMUSG00000058076|Sdhc	4067.64	4320.02	3815.27	0.883162	-0.179249	0.724607	1
ENSMUSG00000005677|Nr1i3	7.31729	6.28066	8.35393	1.3301	0.411539	0.794215	1
ENSMUSG00000005674|Tomm40l	4525.06	5494.9	3555.22	0.647003	-0.628155	0.393383	1
ENSMUSG00000058715|Fcer1g	258.206	302.512	213.9	0.70708	-0.500054	0.528486	1
ENSMUSG00000013593|Ndufs2	13059.5	15430.5	10688.5	0.692688	-0.529723	0.367931	1
ENSMUSG00000006403|Adamts4	600.07	640.293	559.847	0.874362	-0.193698	0.632431	1
ENSMUSG00000052423|B4galt3	2456.91	2436.23	2477.6	1.01698	0.0242921	0.928062	1
ENSMUSG00000062729|Ppox	1557.42	1699.67	1415.18	0.83262	-0.26427	0.622802	1
ENSMUSG00000053483|Usp21	2095.57	2147.09	2044.04	0.952006	-0.0709568	0.874376	1
ENSMUSG00000062963|Ufc1	3343.88	4110.34	2577.42	0.627057	-0.673333	0.405217	1
ENSMUSG00000079137|Rpl27-ps1	5.53318	6.79229	4.27406	0.629252	-0.668289	0.577739	1
ENSMUSG00000013973|Dedd	1755.26	1751.87	1758.65	1.00387	0.0055741	0.953214	1
ENSMUSG00000013997|Nit1	1770.89	1773.76	1768.01	0.99676	-0.00468161	0.977781	1
ENSMUSG00000006412|Pfdn2	2391.81	2914.18	1869.44	0.641496	-0.640489	0.252147	1
ENSMUSG00000045259|Klhdc9	197.951	141.256	254.647	1.80273	0.850181	0.0756446	1
ENSMUSG00000048865|Arhgap30	155.412	158.092	152.733	0.966105	-0.0497479	0.915157	1
ENSMUSG00000026641|Usf1	3151.59	3699.65	2603.52	0.70372	-0.506927	0.483936	1
ENSMUSG00000091166|Tstd1	16.6483	22.9649	10.3317	0.449891	-1.15235	0.1671	1
ENSMUSG00000038235|F11r	323.899	306.973	340.825	1.11028	0.150919	0.722291	1
ENSMUSG00000060244|Alyref2	211.052	272.207	149.898	0.550675	-0.860728	0.287998	1
ENSMUSG00000004709|Cd244	3.54826	1.28842	5.8081	4.50793	2.17246	0.219756	1
ENSMUSG00000004707|Ly9	10.8652	12.1082	9.6223	0.794696	-0.331525	0.775919	1
ENSMUSG00000038179|Slamf7	1.96008	0.65085	3.26932	5.02315	2.32859	0.373777	1
ENSMUSG00000015355|Cd48	19.9916	18.208	21.7753	1.19592	0.258126	0.731272	1
ENSMUSG00000059058|Tma7-ps	111.178	132.883	89.4725	0.673317	-0.570643	0.468692	1
ENSMUSG00000015316|Slamf1	13.4916	14.7422	12.2411	0.830341	-0.268224	0.716521	1
ENSMUSG00000038147|Cd84	45.4557	38.1994	52.7121	1.37992	0.464584	0.471673	1
ENSMUSG00000073492|Gm10521	4.01633	3.89846	4.13419	1.06047	0.0847	1	1
ENSMUSG00000015314|Slamf6	11.6296	11.4473	11.8119	1.03185	0.0452299	0.994103	1
ENSMUSG00000026556|Vangl2	754.382	709.649	799.115	1.12607	0.171297	0.726968	1
ENSMUSG00000026553|Copa	11583.5	10801.7	12365.3	1.14476	0.195039	0.709896	1
ENSMUSG00000003458|Ncstn	3192.37	2808.7	3576.05	1.27321	0.348466	0.5025	1
ENSMUSG00000003464|Pex19	4451.66	4070.95	4832.38	1.18704	0.247369	0.605991	1
ENSMUSG00000026554|Dcaf8	7904.17	7900.35	7907.99	1.00097	0.00139546	0.979926	1
ENSMUSG00000013698|Pea15a	23334.9	28871.6	17798.3	0.616464	-0.697911	0.14435	1
ENSMUSG00000092085|Gm17224	9.06631	13.4218	4.71077	0.350978	-1.51055	0.31272	1
ENSMUSG00000007122|Casq1	10.7169	7.61939	13.8144	1.81305	0.858422	0.36966	1
ENSMUSG00000007107|Atp1a4	5.89831	6.7251	5.07152	0.754119	-0.407137	0.80271	1
ENSMUSG00000038034|Igsf8	8681.75	9716.8	7646.7	0.786957	-0.345644	0.505335	1
ENSMUSG00000007097|Atp1a2	65131.4	75803.7	54459.2	0.718424	-0.477092	0.323275	1
ENSMUSG00000038026|Kcnj9	8314.18	11061.5	5566.87	0.503266	-0.990606	0.0735456	1
ENSMUSG00000044708|Kcnj10	9896.16	11415.4	8376.95	0.73383	-0.446482	0.315547	1
ENSMUSG00000050229|Pigm	986.265	857.643	1114.89	1.29994	0.37845	0.443931	1
ENSMUSG00000026548|Slamf9	29.9063	38.7281	21.0846	0.544426	-0.877193	0.487536	1
ENSMUSG00000037995|Igsf9	337.889	425.816	249.962	0.587018	-0.768523	0.109471	1
ENSMUSG00000026547|Tagln2	260.215	244.836	275.595	1.12563	0.170732	0.731409	1
ENSMUSG00000026546|Ccdc19	93.3671	116.963	69.7716	0.596529	-0.745335	0.184879	1
ENSMUSG00000085184|4933439K11Rik	14.1134	17.6958	10.531	0.595111	-0.74877	0.35846	1
ENSMUSG00000049598|Vsig8	4.36172	8.08043	0.642998	0.0795747	-3.65155	0.0907037	1
ENSMUSG00000053318|Slamf8	14.1589	12.338	15.9798	1.29517	0.373139	0.589054	1
ENSMUSG00000070504|Fcrl6	3.26263	2.96765	3.55761	1.1988	0.261585	0.98671	1
ENSMUSG00000026544|Dusp23	232.293	313.352	151.235	0.482637	-1.05099	0.379175	1
ENSMUSG00000037860|Aim2	118.727	114.759	122.695	1.06915	0.0964687	0.929327	1
ENSMUSG00000005338|Cadm3	27875.6	26639	29112.2	1.09284	0.128081	0.768878	1
ENSMUSG00000043263|Pyhin1	15.684	3.22769	28.1404	8.71842	3.12407	0.0498477	1
ENSMUSG00000073490|AI607873	15.7128	9.30706	22.1185	2.37652	1.24885	0.137593	1
ENSMUSG00000073489|Ifi204	14.4544	9.05546	19.8534	2.19242	1.13252	0.337579	1
ENSMUSG00000026536|Mnda	3.49428	2.2647	4.72386	2.08587	1.06065	0.565744	1
ENSMUSG00000039997|Ifi203	44.9698	43.5599	46.3797	1.06473	0.0904919	0.930061	1
ENSMUSG00000026535|Ifi202b	14.6757	14.5172	14.8342	1.02184	0.0311663	1	1
ENSMUSG00000026532|Spta1	3.71298	0.65085	6.7751	10.4096	3.37984	0.0589673	1
ENSMUSG00000028354|Fmn2	3562.6	3049.41	4075.78	1.33658	0.418544	0.427068	1
ENSMUSG00000050069|Grem2	1498.42	1746.76	1250.07	0.715653	-0.482669	0.284731	1
ENSMUSG00000026527|Rgs7	2492.82	2453.37	2532.28	1.03216	0.0456727	0.990517	1
ENSMUSG00000039783|Kmo	2.94178	2.7209	3.16265	1.16236	0.217052	0.979102	1
ENSMUSG00000026526|Fh1	3978.58	4248.53	3708.63	0.872921	-0.196077	0.702597	1
ENSMUSG00000078185|Chml	150.628	136.36	164.895	1.20927	0.274131	0.774355	1
ENSMUSG00000026525|Opn3	217.967	267.005	168.929	0.63268	-0.660452	0.188918	1
ENSMUSG00000039748|Exo1	29.2849	27.3472	31.2226	1.14171	0.191195	0.810558	1
ENSMUSG00000055214|Pld5	708.107	785.388	630.825	0.803201	-0.316166	0.45766	1
ENSMUSG00000057335|Cep170	4798.04	3680.27	5915.81	1.60744	0.684765	0.17262	1
ENSMUSG00000026504|Sdccag8	1345.06	1287.61	1402.51	1.08924	0.123316	0.746709	1
ENSMUSG00000087082|Gm15423	14.7174	16.3152	13.1195	0.804131	-0.314497	0.784811	1
ENSMUSG00000019699|Akt3	8098.38	7416.65	8780.12	1.18384	0.243472	0.668458	1
ENSMUSG00000097892|Gm26801	8.48061	10.7411	6.22015	0.5791	-0.788116	0.51933	1
ENSMUSG00000063659|Zbtb18	16403.7	15226.8	17580.7	1.15459	0.207375	0.690825	1
ENSMUSG00000015961|Adss	4613.39	4181.25	5045.53	1.2067	0.271069	0.585839	1
ENSMUSG00000091476|Gm16432	14.7376	13.261	16.2143	1.22271	0.29008	0.800624	1
ENSMUSG00000026502|Desi2	111.955	107.225	116.685	1.08823	0.121986	0.888503	1
ENSMUSG00000055831|Gm9982	45.2119	39.3379	51.086	1.29865	0.377009	0.537292	1
ENSMUSG00000086350|B230369F24Rik	229.485	168.395	290.574	1.72556	0.787061	0.124931	1
ENSMUSG00000026500|Cox20	496.88	564.837	428.923	0.759375	-0.397116	0.454412	1
ENSMUSG00000089788|Gm16586	3408.98	3835.49	2982.46	0.777594	-0.362911	0.47484	1
ENSMUSG00000039630|Hnrnpu	20109.6	19334.4	20884.7	1.08018	0.111271	0.831562	1
ENSMUSG00000026495|Efcab2	550.882	473.642	628.122	1.32615	0.407249	0.429753	1
ENSMUSG00000026494|Kif26b	254.207	219.185	289.23	1.31957	0.40007	0.444106	1
ENSMUSG00000055067|Smyd3	1512.52	1438.9	1586.13	1.10232	0.140548	0.758238	1
ENSMUSG00000026492|Tfb2m	358.439	311.339	405.54	1.30257	0.381358	0.464467	1
ENSMUSG00000038949|Cnst	2762.64	2628.28	2896.99	1.10224	0.140435	0.803056	1
ENSMUSG00000038936|Sccpdh	2613.05	2510.55	2715.55	1.08166	0.113244	0.826589	1
ENSMUSG00000087236|Gm1305	20.3908	23.1544	17.6271	0.761282	-0.393498	0.640878	1
ENSMUSG00000026491|Ahctf1	3816.73	3132.74	4500.72	1.43667	0.522731	0.289956	1
ENSMUSG00000026490|Cdc42bpa	10384.8	8653.21	12116.4	1.40022	0.485653	0.348884	1
ENSMUSG00000026489|Adck3	2058.6	2075.17	2042.03	0.984028	-0.0232294	0.998594	1
ENSMUSG00000010609|Psen2	1125.77	1081.66	1169.89	1.08157	0.113123	0.729319	1
ENSMUSG00000038855|Itpkb	1411.1	1677.04	1145.16	0.682845	-0.550369	0.226251	1
ENSMUSG00000055676|Gm5069	168.95	247.187	90.7128	0.36698	-1.44623	0.119877	1
ENSMUSG00000053963|6330403A02Rik	14558.5	12428.2	16688.9	1.34282	0.425263	0.420841	1
ENSMUSG00000026496|Parp1	4518.13	4666.88	4369.38	0.936252	-0.0950319	0.834111	1
ENSMUSG00000058729|Lin9	257.582	210.909	304.255	1.44259	0.528661	0.339671	1
ENSMUSG00000026499|Acbd3	2201.49	1835.92	2567.05	1.39823	0.483604	0.331142	1
ENSMUSG00000060743|H3f3a	2909.61	2848.56	2970.67	1.04287	0.060557	0.912283	1
ENSMUSG00000073485|Gm16067	24.2359	19.6336	28.8382	1.46882	0.55466	0.555121	1
ENSMUSG00000038806|Sde2	1141.41	1070.32	1212.49	1.13283	0.179928	0.723056	1
ENSMUSG00000026520|Pycr2	1201.63	1496.63	906.622	0.605776	-0.723144	0.247494	1
ENSMUSG00000038793|Lefty1	6.10853	6.9785	5.23856	0.750672	-0.413746	0.748083	1
ENSMUSG00000026519|Tmem63a	873.614	896.3	850.927	0.949378	-0.074945	0.877961	1
ENSMUSG00000038776|Ephx1	1171.24	1405.23	937.256	0.666976	-0.584292	0.225695	1
ENSMUSG00000026516|Nvl	2130.31	1783.93	2476.69	1.38833	0.47335	0.356586	1
ENSMUSG00000062169|Cnih4	414.945	406.332	423.557	1.04239	0.0598959	0.945421	1
ENSMUSG00000038733|Wdr26	8596.29	7404.12	9788.46	1.32203	0.402754	0.408547	1
ENSMUSG00000054135|A430110L20Rik	129.825	116.139	143.51	1.23568	0.305301	0.507283	1
ENSMUSG00000026514|Cnih3	1624.3	1580.42	1668.17	1.05552	0.0779534	0.887716	1
ENSMUSG00000050625|Ccdc121	22.0046	20.4995	23.5096	1.14684	0.197665	0.828147	1
ENSMUSG00000047369|Dnah14	8.0959	4.45888	11.7329	2.63136	1.39581	0.180536	1
ENSMUSG00000004880|Lbr	735.077	654.538	815.616	1.24609	0.317412	0.529665	1
ENSMUSG00000022995|Enah	2982.93	2559.64	3406.22	1.33074	0.412232	0.439534	1
ENSMUSG00000026511|Srp9	1779.93	1677.71	1882.15	1.12186	0.165889	0.70448	1
ENSMUSG00000038633|Degs1	4288.81	4334.47	4243.14	0.978928	-0.0307247	0.960765	1
ENSMUSG00000047539|Fbxo28	3618.11	3246.52	3989.7	1.22891	0.297383	0.537157	1
ENSMUSG00000026510|Trp53bp2	1486.86	1295.69	1678.03	1.29509	0.373055	0.453407	1
ENSMUSG00000026509|Capn2	4695.21	4332.88	5057.54	1.16725	0.223108	0.641788	1
ENSMUSG00000038576|Susd4	8319.21	8760.49	7877.93	0.899257	-0.153194	0.767749	1
ENSMUSG00000079164|Tlr5	23.1981	26.6123	19.784	0.743414	-0.427763	0.478644	1
ENSMUSG00000030768|Disp1	358.869	359.119	358.62	0.998612	-0.00200369	1	1
ENSMUSG00000046836|Brox	2750.65	2387.56	3113.73	1.30414	0.383103	0.433134	1
ENSMUSG00000042901|Aida	1821.68	1600.37	2043	1.27658	0.352283	0.476776	1
ENSMUSG00000056050|Mia3	6541.31	6090.55	6992.06	1.14802	0.199144	0.696223	1
ENSMUSG00000072258|Taf1a	364.251	333.976	394.526	1.1813	0.240378	0.648079	1
ENSMUSG00000053461|Hhipl2	61.2259	83.8837	38.5682	0.459782	-1.12098	0.158386	1
ENSMUSG00000039384|Dusp10	350.293	393.111	307.475	0.782158	-0.354468	0.452422	1
ENSMUSG00000039377|Hlx	33.5554	46.6008	20.51	0.44012	-1.18403	0.247181	1
ENSMUSG00000026621|Marc1	5.71013	8.15094	3.26932	0.401097	-1.31798	0.298583	1
ENSMUSG00000073481|Marc2	2707.53	3311.29	2103.77	0.635333	-0.654415	0.316629	1
ENSMUSG00000039349|C130074G19Rik	4986.4	7424.91	2547.9	0.343155	-1.54307	0.167863	1
ENSMUSG00000026620|Mark1	7052.76	7534.99	6570.53	0.872004	-0.197594	0.66374	1
ENSMUSG00000039318|Rab3gap2	6848.99	6085.98	7611.99	1.25074	0.322784	0.509658	1
ENSMUSG00000026618|Iars2	3053.14	2731.88	3374.41	1.2352	0.304741	0.526083	1
ENSMUSG00000026617|Bpnt1	2073.42	1705.87	2440.96	1.43092	0.51694	0.307106	1
ENSMUSG00000026615|Eprs	5929.3	6127.53	5731.07	0.935299	-0.0965	0.888393	1
ENSMUSG00000051295|9630028B13Rik	18.6777	21.2004	16.1549	0.762008	-0.392121	0.613952	1
ENSMUSG00000026614|Slc30a10	1042	1064.19	1019.81	0.958293	-0.0614612	0.882038	1
ENSMUSG00000097615|Gm2061	128.279	130.151	126.406	0.97122	-0.0421299	0.87007	1
ENSMUSG00000039246|Lyplal1	347.797	383.903	311.691	0.8119	-0.300625	0.581746	1
ENSMUSG00000039239|Tgfb2	421.49	399.671	443.309	1.10918	0.1495	0.832604	1
ENSMUSG00000001305|Rrp15	590.52	523.542	657.497	1.25586	0.328681	0.461171	1
ENSMUSG00000097784|A430105J06Rik	15.7582	18.243	13.2735	0.727596	-0.458791	0.583667	1
ENSMUSG00000097935|Gm3809	7.28268	8.00661	6.55876	0.819169	-0.287768	0.946976	1
ENSMUSG00000089730|1700007P06Rik	15.2299	21.4201	9.03967	0.422019	-1.24462	0.13743	1
ENSMUSG00000026611|Spata17	13.9698	11.7812	16.1584	1.37154	0.455801	0.652775	1
ENSMUSG00000039210|Gpatch2	1206.68	1056.77	1356.59	1.28371	0.360324	0.459368	1
ENSMUSG00000026610|Esrrg	1530.92	1279.36	1782.48	1.39326	0.478463	0.338167	1
ENSMUSG00000026609|Ush2a	8.19882	2.6034	13.7942	5.29854	2.4056	0.0362555	1
ENSMUSG00000026608|Kctd3	4773.05	4395.8	5150.3	1.17164	0.228529	0.655253	1
ENSMUSG00000037624|Kcnk2	3631.46	4191.49	3071.43	0.732779	-0.44855	0.318133	1
ENSMUSG00000026605|Cenpf	34.3593	33.6984	35.0202	1.03922	0.0555076	0.996366	1
ENSMUSG00000026604|Ptpn14	617.701	598.123	637.279	1.06547	0.0914834	0.924523	1
ENSMUSG00000026603|Smyd2	3007.46	3951.52	2063.39	0.522177	-0.93739	0.186898	1
ENSMUSG00000010175|Prox1	540.339	471.365	609.313	1.29266	0.37034	0.476863	1
ENSMUSG00000079045|Gm17566	34.3416	40.1135	28.5696	0.712217	-0.489611	0.618442	1
ENSMUSG00000089872|Rps6kc1	3483.72	3572.91	3394.54	0.950076	-0.0738853	0.907779	1
ENSMUSG00000026634|Angel2	3264.32	3280.71	3247.93	0.990008	-0.0144875	0.971433	1
ENSMUSG00000037568|Vash2	141.874	187.771	95.977	0.511138	-0.968214	0.0496816	1
ENSMUSG00000066595|Mfsd7b	706.325	564.5	848.149	1.50248	0.587344	0.249543	1
ENSMUSG00000026632|Tatdn3	899.582	850.31	948.855	1.11589	0.158199	0.66394	1
ENSMUSG00000062510|Nsl1	44.7419	30.8579	58.6259	1.89987	0.925898	0.124277	1
ENSMUSG00000026630|Batf3	22.6234	31.5971	13.6498	0.431997	-1.21091	0.480743	1
ENSMUSG00000026628|Atf3	24.7314	32.9279	16.5348	0.50215	-0.993809	0.149328	1
ENSMUSG00000073478|D730003I15Rik	118.451	124.168	112.734	0.907918	-0.139366	0.947559	1
ENSMUSG00000037499|Nenf	1931.5	2723.23	1139.78	0.418539	-1.25657	0.443248	1
ENSMUSG00000026627|Tmem206	496.287	469.154	523.42	1.11567	0.157906	0.73816	1
ENSMUSG00000026626|Ppp2r5a	4881.59	5734.83	4028.35	0.702435	-0.509564	0.288997	1
ENSMUSG00000037474|Dtl	840.248	941.062	739.433	0.785743	-0.34787	0.435738	1
ENSMUSG00000037461|Ints7	2446.61	2522.85	2370.36	0.939559	-0.0899445	0.834162	1
ENSMUSG00000026623|Lpgat1	3955.14	3511.1	4399.18	1.25294	0.325312	0.668746	1
ENSMUSG00000026622|Nek2	62.9507	49.8598	76.0416	1.52511	0.608913	0.320835	1
ENSMUSG00000055833|1700034H15Rik	220.383	246.88	193.885	0.785343	-0.348605	0.487961	1
ENSMUSG00000037434|Slc30a1	166.204	139.538	192.87	1.3822	0.466968	0.471938	1
ENSMUSG00000049353|Rd3	7.8525	10.7462	4.95882	0.461449	-1.11576	0.296904	1
ENSMUSG00000097416|Gm26670	24.4628	34.575	14.3507	0.415061	-1.26861	0.198957	1
ENSMUSG00000026637|Traf5	137.906	165.001	110.811	0.671579	-0.574371	0.442662	1
ENSMUSG00000097316|Gm10516	242.292	245.058	239.527	0.97743	-0.0329347	0.931715	1
ENSMUSG00000037395|Rcor3	910.335	724.664	1096.01	1.51243	0.596871	0.225687	1
ENSMUSG00000058248|Kcnh1	1399.72	1310.6	1488.84	1.136	0.183964	0.871638	1
ENSMUSG00000037375|Hhat	54.1468	41.1926	67.101	1.62896	0.703951	0.214046	1
ENSMUSG00000047384|A730013G03Rik	9.51235	9.85674	9.16797	0.930122	-0.104508	1	1
ENSMUSG00000089812|Gm15867	34.9266	43.0345	26.8187	0.623191	-0.682254	0.293101	1
ENSMUSG00000016262|Sertad4	988.111	952.451	1023.77	1.07488	0.104174	0.90504	1
ENSMUSG00000016200|Syt14	188.755	177.894	199.617	1.12211	0.166212	0.906846	1
ENSMUSG00000016181|Diexf	1291.11	1313.79	1268.43	0.965472	-0.0506938	0.937447	1
ENSMUSG00000026638|Irf6	56.8615	45.2063	68.5168	1.51565	0.599936	0.327755	1
ENSMUSG00000079144|A130010J15Rik	308.272	228.066	388.478	1.70336	0.768382	0.124773	1
ENSMUSG00000037318|Traf3ip3	38.4401	43.9742	32.906	0.748302	-0.418308	0.542998	1
ENSMUSG00000016194|Hsd11b1	572.85	682.842	462.859	0.677841	-0.560981	0.245908	1
ENSMUSG00000009633|G0s2	144.322	151.215	137.428	0.908824	-0.137927	0.809308	1
ENSMUSG00000026640|Plxna2	5082.91	5026.54	5139.29	1.02243	0.0320044	0.958658	1
ENSMUSG00000016494|Cd34	3836.34	3679.04	3993.64	1.08551	0.118377	0.786775	1
ENSMUSG00000097325|Gm16897	14.3299	15.5272	13.1326	0.845783	-0.24164	0.783749	1
ENSMUSG00000096929|A330023F24Rik	5758.91	5454.42	6063.4	1.11165	0.1527	0.7385	1
ENSMUSG00000065412|Mir29b-2	28.0349	25.3739	30.6958	1.20974	0.274692	0.679021	1
ENSMUSG00000065548|Mir29c	132.591	152.243	112.938	0.74183	-0.43084	0.586871	1
ENSMUSG00000016493|Cd46	162.757	137.891	187.623	1.36066	0.444311	0.411015	1
ENSMUSG00000016481|Cr1l	624.296	529.298	719.294	1.35896	0.4425	0.380142	1
ENSMUSG00000026616|Cr2	20.8296	20.3281	21.3311	1.04934	0.0694839	0.979774	1
ENSMUSG00000040653|Ppp1r14c	756.612	681.388	831.835	1.2208	0.287821	0.560986	1
ENSMUSG00000040624|Plekhg1	889.457	848.357	930.557	1.09689	0.133423	0.868191	1
ENSMUSG00000040675|Mthfd1l	540.483	537.477	543.489	1.01119	0.0160478	0.957027	1
ENSMUSG00000082247|Gm16074	2.40892	1.35381	3.46403	2.55873	1.35543	0.530951	1
ENSMUSG00000038587|Akap12	2219.97	1877.72	2562.23	1.36455	0.448422	0.370919	1
ENSMUSG00000075327|Zbtb2	483.77	516.018	451.521	0.87501	-0.192629	0.692505	1
ENSMUSG00000095123|Gm21781	1373.64	931.459	1815.82	1.94943	0.963056	0.0491922	1
ENSMUSG00000019763|Rmnd1	1377.95	1712	1043.9	0.609757	-0.713694	0.146909	1
ENSMUSG00000061759|1700052N19Rik	795.467	720.278	870.657	1.20878	0.27355	0.606368	1
ENSMUSG00000019768|Esr1	48.6605	44.2813	53.0397	1.19779	0.260374	0.864865	1
ENSMUSG00000093189|Gm25694	3.43833	4.97384	1.90283	0.382567	-1.38622	0.42766	1
ENSMUSG00000019769|Syne1	13825.8	14843.7	12807.8	0.86284	-0.212835	0.617961	1
ENSMUSG00000096054|Syne1	8296.49	8564	8028.98	0.937526	-0.0930695	0.8238	1
ENSMUSG00000046916|Myct1	27.7543	26.6739	28.8347	1.08101	0.112379	0.834257	1
ENSMUSG00000019773|Fbxo5	51.4902	41.5336	61.4469	1.47945	0.565062	0.333742	1
ENSMUSG00000019774|Mtrf1l	329.973	301.115	358.831	1.19167	0.252987	0.59774	1
ENSMUSG00000019775|Rgs17	5546.73	5824.03	5269.44	0.904776	-0.144368	0.716323	1
ENSMUSG00000000766|Oprm1	43.0588	39.5175	46.6001	1.17923	0.237844	0.811253	1
ENSMUSG00000064065|Ipcef1	5773.1	6170.93	5375.27	0.871063	-0.199152	0.659051	1
ENSMUSG00000015202|Cnksr3	248.297	258.489	238.104	0.921136	-0.118514	0.772851	1
ENSMUSG00000079685|Ulbp1	2.24134	0.65085	3.83182	5.88741	2.55763	0.277805	1
ENSMUSG00000019796|Lrp11	2751.65	2055.11	3448.19	1.67787	0.746627	0.178981	1
ENSMUSG00000019795|Pcmt1	9804.3	9876.83	9731.77	0.985313	-0.0213455	0.985502	1
ENSMUSG00000040034|Nup43	189.56	202.267	176.852	0.874349	-0.19372	0.744046	1
ENSMUSG00000040021|Lats1	983.323	744.55	1222.09	1.64139	0.714915	0.215059	1
ENSMUSG00000019794|Katna1	674.902	748.441	601.363	0.803488	-0.315652	0.556125	1
ENSMUSG00000085211|B430219N15Rik	1.6272	0.774989	2.47941	3.19928	1.67775	0.507275	1
ENSMUSG00000040006|Ginm1	637.814	553.931	721.697	1.30286	0.381685	0.432105	1
ENSMUSG00000052979|6530403G13Rik	27.4196	19.9321	34.907	1.75129	0.808417	0.23346	1
ENSMUSG00000015757|Ppil4	2482.79	2617.53	2348.06	0.897052	-0.156736	0.725076	1
ENSMUSG00000039981|Zc3h12d	5.04139	5.94859	4.13419	0.694987	-0.524943	0.681963	1
ENSMUSG00000015755|Tab2	3686.96	3375.03	3998.88	1.18485	0.244698	0.656316	1
ENSMUSG00000047712|Ust	1164.91	1096.77	1233.04	1.12424	0.168952	0.806552	1
ENSMUSG00000015305|Sash1	3192.11	2911.76	3472.46	1.19256	0.254066	0.64787	1
ENSMUSG00000060487|Samd5	241.235	178.074	304.396	1.70938	0.773473	0.173158	1
ENSMUSG00000019790|Stxbp5	7848.5	7192.31	8504.68	1.18247	0.241802	0.650344	1
ENSMUSG00000050994|Adgb	29.7161	34.3448	25.0874	0.730457	-0.453129	0.526116	1
ENSMUSG00000019832|Rab32	84.4584	70.3386	98.5782	1.40148	0.486952	0.39709	1
ENSMUSG00000019828|Grm1	2517.5	2939.6	2095.4	0.712817	-0.488396	0.262636	1
ENSMUSG00000090112|Shprh	1973.18	1639.34	2307.02	1.40728	0.49291	0.437557	1
ENSMUSG00000097007|4930432B10Rik	19.2301	15.7067	22.7534	1.44864	0.5347	0.488869	1
ENSMUSG00000047648|Fbxo30	255.222	193.098	317.346	1.64345	0.716724	0.183821	1
ENSMUSG00000055493|Epm2a	2603.76	1993.55	3213.97	1.61219	0.689021	0.15482	1
ENSMUSG00000019820|Utrn	4015.4	3665.79	4365.02	1.19074	0.251864	0.63686	1
ENSMUSG00000097378|B230208H11Rik	7.67173	5.74883	9.59463	1.66897	0.738959	0.477821	1
ENSMUSG00000039232|Stx11	8.0364	4.34139	11.7314	2.70223	1.43415	0.194221	1
ENSMUSG00000078348|Sf3b5	1848.43	2183.93	1512.92	0.692753	-0.529586	0.538454	1
ENSMUSG00000019817|Plagl1	870.738	763.892	977.584	1.27974	0.355853	0.627808	1
ENSMUSG00000019814|Ltv1	851.576	838.319	864.833	1.03163	0.0449224	0.929578	1
ENSMUSG00000062866|Phactr2	1745.49	1945.23	1545.75	0.794637	-0.331632	0.45093	1
ENSMUSG00000019810|Fuca2	1971.15	1945.4	1996.89	1.02647	0.0376886	0.947425	1
ENSMUSG00000019809|Pex3	1450.94	1244.4	1657.49	1.33196	0.413551	0.416492	1
ENSMUSG00000019808|Adat2	246.1	213.267	278.933	1.3079	0.387258	0.460443	1
ENSMUSG00000019806|Aig1	2100.76	2025.49	2176.03	1.07432	0.103423	0.819989	1
ENSMUSG00000015501|Hivep2	17048.2	18095.3	16001.1	0.884267	-0.177446	0.690058	1
ENSMUSG00000071532|Gm10335	6.35909	6.33249	6.38568	1.0084	0.0120674	0.97352	1
ENSMUSG00000039116|Gpr126	146.326	165.077	127.576	0.772827	-0.371783	0.442973	1
ENSMUSG00000019868|Vta1	2335.8	2422.92	2248.67	0.928084	-0.107672	0.853007	1
ENSMUSG00000093798|Gm8355	40.6013	44.0477	37.1549	0.843515	-0.245515	0.872866	1
ENSMUSG00000019865|Nmbr	57.7281	82.831	32.6253	0.393877	-1.34418	0.368601	1
ENSMUSG00000039910|Cited2	1815.36	1524.95	2105.78	1.38088	0.465589	0.310661	1
ENSMUSG00000093672|Gm20655	23.2708	17.1374	29.4043	1.71579	0.778875	0.274566	1
ENSMUSG00000039879|Heca	1314.94	971.686	1658.2	1.70652	0.771059	0.152087	1
ENSMUSG00000078453|Abracl	523.453	612.668	434.237	0.708764	-0.496622	0.552137	1
ENSMUSG00000019854|Reps1	2195.14	2168.17	2222.1	1.02487	0.0354434	0.939244	1
ENSMUSG00000071392|Ect2l	8.3303	10.939	5.72156	0.523041	-0.935004	0.367423	1
ENSMUSG00000059554|Ccdc28a	1505.69	1657.5	1353.87	0.816814	-0.29192	0.578852	1
ENSMUSG00000096977|Gm10827	62.0581	65.6392	58.4769	0.890883	-0.166692	0.831291	1
ENSMUSG00000039835|Nhsl1	1635.89	1457.66	1814.12	1.24455	0.315619	0.551389	1
ENSMUSG00000019853|Hebp2	171.911	144.241	199.582	1.38368	0.468508	0.315197	1
ENSMUSG00000019852|D10Bwg1379e	2563.12	2326.06	2800.19	1.20383	0.267635	0.614478	1
ENSMUSG00000019851|Perp	377.985	314.176	441.794	1.4062	0.4918	0.464526	1
ENSMUSG00000019850|Tnfaip3	288.572	257.027	320.118	1.24546	0.316684	0.578699	1
ENSMUSG00000020009|Ifngr1	461.783	354.264	569.303	1.607	0.684374	0.181185	1
ENSMUSG00000050473|Slc35d3	172.995	282.047	63.9421	0.226707	-2.1411	0.113377	1
ENSMUSG00000020003|Pex7	1219.11	1097.71	1340.51	1.22118	0.288279	0.541032	1
ENSMUSG00000071369|Map3k5	2325.25	2237.97	2412.52	1.078	0.108351	0.856532	1
ENSMUSG00000019996|Map7	4763.24	4382.99	5143.48	1.17351	0.230831	0.686501	1
ENSMUSG00000069713|4933406P04Rik	38.0184	35.6826	40.3543	1.13093	0.177504	0.776417	1
ENSMUSG00000037608|Bclaf1	7133.79	6337.84	7929.73	1.25117	0.32328	0.519123	1
ENSMUSG00000019992|Mtfr2	42.9448	24.8442	61.0454	2.45713	1.29697	0.0366696	1
ENSMUSG00000092051|Gm17229	4.82828	7.30545	2.35111	0.32183	-1.63563	0.2711	1
ENSMUSG00000019990|Pde7b	2632.64	2959.63	2305.65	0.779031	-0.360247	0.502784	1
ENSMUSG00000019986|Ahi1	11698.4	12631.7	10765.2	0.852239	-0.23067	0.629413	1
ENSMUSG00000097923|Gm26577	43.7885	42.7157	44.8613	1.05023	0.0707033	0.944585	1
ENSMUSG00000019982|Myb	12.7203	14.9882	10.4525	0.69738	-0.519984	0.554193	1
ENSMUSG00000019977|Hbs1l	3336.41	3458.14	3214.68	0.929598	-0.105321	0.895364	1
ENSMUSG00000037542|Aldh8a1	5.93803	6.87096	5.00511	0.728444	-0.45711	0.748623	1
ENSMUSG00000097107|Gm6846	4.75339	2.38551	7.12126	2.98521	1.57783	0.273526	1
ENSMUSG00000019970|Sgk1	4437.57	3524.03	5351.1	1.51846	0.60261	0.22596	1
ENSMUSG00000097086|Gm7672	14.2424	15.3642	13.1205	0.853968	-0.227747	0.783503	1
ENSMUSG00000090535|Gm8540	8.98125	8.42121	9.54129	1.13301	0.180157	0.971292	1
ENSMUSG00000055657|E030030I06Rik	8.3376	3.17378	13.5014	4.25404	2.08883	0.0483696	1
ENSMUSG00000097327|E030030I06Rik	9.23204	3.62335	14.8407	4.09586	2.03417	0.0411149	1
ENSMUSG00000044268|Gm4895	39.3734	27.9894	50.7574	1.81345	0.85874	0.187895	1
ENSMUSG00000053219|Raet1e	2.18432	2.7209	1.64774	0.605588	-0.723592	0.756699	1
ENSMUSG00000075297|H60b	23.0153	21.3235	24.7071	1.15868	0.212478	0.891696	1
ENSMUSG00000097295|Hmgb1-ps8	3.71721	1.93927	5.49515	2.83362	1.50264	0.358504	1
ENSMUSG00000097705|Gm26740	7.53742	6.21679	8.85805	1.42486	0.510819	0.655662	1
ENSMUSG00000097245|Gm5421	486.341	460.873	511.809	1.11052	0.151238	0.793329	1
ENSMUSG00000078452|Raet1d	5.69825	5.1718	6.22469	1.20358	0.267334	0.85281	1
ENSMUSG00000037490|Slc2a12	157.794	127.098	188.49	1.48303	0.568544	0.279753	1
ENSMUSG00000071359|Tbpl1	4098	4116.71	4079.28	0.990908	-0.0131766	0.992946	1
ENSMUSG00000010461|Eya4	261.41	184.82	338	1.82881	0.870901	0.120034	1
ENSMUSG00000070063|Snora33	5.77348	5.4234	6.12356	1.1291	0.175172	0.902428	1
ENSMUSG00000080486|Snord100	7.42412	7.56548	7.28277	0.962631	-0.0549454	1	1
ENSMUSG00000061983|Rps12	264.106	341.404	186.808	0.547175	-0.869925	0.331335	1
ENSMUSG00000037455|Slc18b1	785.152	648.44	921.865	1.42167	0.507582	0.3423	1
ENSMUSG00000037440|Vnn1	17.4779	13.9266	21.0292	1.51	0.594551	0.488107	1
ENSMUSG00000019998|Stx7	6717.52	5769.57	7665.46	1.3286	0.409909	0.409487	1
ENSMUSG00000020000|Moxd1	221.398	293.586	149.209	0.508231	-0.976444	0.0863878	1
ENSMUSG00000019997|Ctgf	940.933	1028.58	853.281	0.829568	-0.269568	0.636547	1
ENSMUSG00000037370|Enpp1	279.599	262.382	296.815	1.13123	0.177892	0.796267	1
ENSMUSG00000019989|Enpp3	20.8105	16.0002	25.6207	1.60127	0.679218	0.412037	1
ENSMUSG00000019984|Med23	2450.97	1825.29	3076.66	1.68557	0.753237	0.132737	1
ENSMUSG00000099181|mmu-mir-6905	1.12222	0	2.24445	Inf	Inf	0.26661	1
ENSMUSG00000019987|Arg1	2.68891	0.325425	5.0524	15.5255	3.95657	0.0878723	1
ENSMUSG00000039166|Akap7	2246.99	2066.33	2427.64	1.17485	0.23248	0.620463	1
ENSMUSG00000019978|Epb4.1l2	5095.01	4742.38	5447.63	1.14871	0.200016	0.708916	1
ENSMUSG00000049420|Tmem200a	1050.93	1040.61	1061.24	1.01982	0.0283216	0.997497	1
ENSMUSG00000039098|Gm9767	20.3354	21.1465	19.5243	0.923291	-0.115142	0.976735	1
ENSMUSG00000039089|L3mbtl3	2323.36	1951.32	2695.4	1.38132	0.466051	0.311415	1
ENSMUSG00000039031|Arhgap18	634.049	604.469	663.629	1.09787	0.134709	0.833296	1
ENSMUSG00000019899|Lama2	759.532	595.018	924.046	1.55297	0.635031	0.198625	1
ENSMUSG00000019889|Ptprk	5315.16	4945.3	5685.02	1.14958	0.201108	0.686884	1
ENSMUSG00000049109|Themis	2.94883	3.35183	2.54582	0.759533	-0.396816	0.857065	1
ENSMUSG00000095478|Gm9824	35.4825	44.7592	26.2059	0.585486	-0.772294	0.250403	1
ENSMUSG00000056316|Gm9996	141.233	159.2	123.266	0.774283	-0.369067	0.594915	1
ENSMUSG00000038916|Soga3	3404.49	3010.33	3798.64	1.26187	0.335564	0.522538	1
ENSMUSG00000004360|9330159F19Rik	7647.65	6382.65	8912.64	1.39639	0.481697	0.337496	1
ENSMUSG00000019883|Echdc1	1434.37	1399.02	1469.71	1.05053	0.0711125	0.916908	1
ENSMUSG00000038876|Rnf146	3664.11	3131.2	4197.01	1.34038	0.422646	0.375973	1
ENSMUSG00000019880|Rspo3	750.858	689.18	812.537	1.17899	0.237553	0.607211	1
ENSMUSG00000069682|Gm10275	815.584	1144.21	486.957	0.425583	-1.23249	0.370946	1
ENSMUSG00000075266|Cenpw	124.873	165.052	84.6944	0.513138	-0.96258	0.0713608	1
ENSMUSG00000019792|Trmt11	459.192	364.553	553.83	1.5192	0.603315	0.221037	1
ENSMUSG00000019791|Hint3	406.85	355.603	458.097	1.28822	0.365384	0.464612	1
ENSMUSG00000039697|Ncoa7	5481.21	4776.73	6185.68	1.29496	0.372909	0.450891	1
ENSMUSG00000019789|Hey2	299.485	323.36	275.611	0.852336	-0.230506	0.643056	1
ENSMUSG00000039684|Gm5422	297.461	300.166	294.755	0.981973	-0.0262441	0.98816	1
ENSMUSG00000000295|Hddc2	670.478	882.435	458.521	0.519609	-0.944502	0.359898	1
ENSMUSG00000000296|Tpd52l1	756.797	816.989	696.605	0.852649	-0.229976	0.596514	1
ENSMUSG00000098068|Gm7909	5.40463	7.42474	3.38453	0.455845	-1.13339	0.422146	1
ENSMUSG00000063760|Rnf217	429.2	417.178	441.222	1.05763	0.0808416	0.850762	1
ENSMUSG00000069671|Nkain2	92.2729	81.5306	103.015	1.26352	0.337446	0.718109	1
ENSMUSG00000019785|Clvs2	1983.75	1726.56	2240.94	1.29792	0.376199	0.447096	1
ENSMUSG00000090087|Gm15939	14.3992	15.1346	13.6639	0.902828	-0.147476	0.913495	1
ENSMUSG00000071343|Gm10327	44.785	50.6255	38.9446	0.769267	-0.378443	0.543915	1
ENSMUSG00000039552|Rsph4a	115.932	96.1626	135.7	1.41116	0.496878	0.435258	1
ENSMUSG00000039531|Zufsp	400.468	350.485	450.451	1.28522	0.362017	0.477292	1
ENSMUSG00000019782|Rwdd1	1086.5	1237.9	935.089	0.755382	-0.404722	0.43528	1
ENSMUSG00000049872|Fam26e	350.989	295.485	406.493	1.37568	0.460144	0.378038	1
ENSMUSG00000046031|Fam26f	7.78003	7.57392	7.98614	1.05443	0.0764577	0.996038	1
ENSMUSG00000039497|Dse	416.048	348.609	483.487	1.3869	0.471867	0.369977	1
ENSMUSG00000047514|Tspyl1	10131.6	8992.04	11271.2	1.25347	0.325923	0.517048	1
ENSMUSG00000097274|Gm26564	21.3803	22.393	20.3676	0.909551	-0.136773	0.866642	1
ENSMUSG00000039485|Tspyl4	32520.7	25559.5	39482	1.54471	0.627336	0.199228	1
ENSMUSG00000039480|Nt5dc1	121.827	90.6871	152.967	1.68675	0.754248	0.168845	1
ENSMUSG00000039462|Col10a1	21.2986	36.7156	5.88156	0.160192	-2.64212	0.109976	1
ENSMUSG00000019779|Frk	27.8854	20.147	35.6239	1.7682	0.822281	0.26804	1
ENSMUSG00000063953|Amd2	56.4417	60.5244	52.3589	0.865088	-0.209082	0.706979	1
ENSMUSG00000044499|Hs3st5	233.351	249.928	216.775	0.86735	-0.205314	0.616512	1
ENSMUSG00000019777|Hdac2	4326.28	4035.8	4616.75	1.14395	0.194023	0.695188	1
ENSMUSG00000069662|Marcks	10610.9	10267.3	10954.5	1.06694	0.0934724	0.819576	1
ENSMUSG00000046463|5930403N24Rik	6.82563	5.63645	8.0148	1.42196	0.507882	0.689781	1
ENSMUSG00000019846|Lama4	597.908	530.67	665.145	1.25341	0.325854	0.476483	1
ENSMUSG00000051736|Fam229b	770.852	845.002	696.701	0.824496	-0.278416	0.603437	1
ENSMUSG00000019845|Tube1	146.897	122.157	171.638	1.40506	0.490627	0.342373	1
ENSMUSG00000062074|Wisp3	3.85961	1.8754	5.84381	3.11603	1.63971	0.252028	1
ENSMUSG00000019843|Fyn	5805.55	5601.92	6009.18	1.0727	0.101247	0.848334	1
ENSMUSG00000087014|Gm16364	2.76889	2.84504	2.69274	0.946468	-0.0793748	1	1
ENSMUSG00000086915|Gm16365	5.81085	4.47881	7.14289	1.59482	0.673394	0.587596	1
ENSMUSG00000019842|Traf3ip2	34.8911	34.6639	35.1182	1.01311	0.0187868	1	1
ENSMUSG00000087177|E130307A14Rik	1260.59	1217.64	1303.54	1.07054	0.0983379	0.820001	1
ENSMUSG00000019841|Rev3l	1884.77	1438.44	2331.1	1.62057	0.696504	0.232538	1
ENSMUSG00000096687|AA474331	763.397	699.979	826.816	1.1812	0.240254	0.635658	1
ENSMUSG00000097890|4930547M16Rik	24.4547	23.5961	25.3133	1.07277	0.101347	0.910769	1
ENSMUSG00000071335|G630090E17Rik	2.01215	3.03968	0.984621	0.323922	-1.62628	0.473177	1
ENSMUSG00000096171|Gm8055	8.22901	10.0245	6.43348	0.641772	-0.639866	0.747962	1
ENSMUSG00000038522|AI317395	17.3626	26.4899	8.23517	0.310879	-1.68557	0.0330994	1
ENSMUSG00000019838|Slc16a10	172.059	162.729	181.389	1.11467	0.156619	0.789146	1
ENSMUSG00000038510|Rpf2	759.874	817.291	702.457	0.859494	-0.21844	0.666451	1
ENSMUSG00000019837|Gtf3c6	853.314	1026.08	680.548	0.66325	-0.592375	0.511143	1
ENSMUSG00000075232|Amd1	2227.8	2133.62	2321.98	1.08828	0.122056	0.811374	1
ENSMUSG00000038481|Cdk19	4938.74	4889.09	4988.4	1.02031	0.0290107	0.988231	1
ENSMUSG00000063428|Ddo	238.32	273.245	203.395	0.74437	-0.425909	0.357025	1
ENSMUSG00000045555|Mettl24	56.3362	66.1054	46.5669	0.704434	-0.505463	0.402973	1
ENSMUSG00000038446|Cdc40	2489.24	2364.2	2614.29	1.10578	0.145066	0.82679	1
ENSMUSG00000019831|Wasf1	10348	10023.7	10672.4	1.06472	0.0904687	0.904765	1
ENSMUSG00000046922|Gpr6	253.702	411.123	96.2816	0.234192	-2.09424	0.0382855	1
ENSMUSG00000038417|Fig4	2031.06	1888.86	2173.25	1.15056	0.20234	0.670755	1
ENSMUSG00000091415|Ak9	5.55147	5.95191	5.15103	0.865441	-0.208493	0.859398	1
ENSMUSG00000019826|Zbtb24	824.588	705.995	943.182	1.33596	0.417878	0.381936	1
ENSMUSG00000019823|Mical1	837.708	948.074	727.342	0.767179	-0.382366	0.495447	1
ENSMUSG00000019822|Smpd2	919.319	1096.6	742.033	0.676664	-0.563488	0.405074	1
ENSMUSG00000078451|Ppil6	108.022	122.417	93.6279	0.764829	-0.386791	0.445757	1
ENSMUSG00000019818|Cd164	3944.72	3278.03	4611.42	1.40677	0.492385	0.328622	1
ENSMUSG00000075225|Ccdc162	27.061	29.0844	25.0376	0.860861	-0.216148	0.773658	1
ENSMUSG00000019813|Cep57l1	238.477	219.759	257.195	1.17035	0.226942	0.683276	1
ENSMUSG00000038332|Sesn1	4134.36	4176.49	4092.24	0.979828	-0.0293996	0.915895	1
ENSMUSG00000071324|Armc2	643.665	708.81	578.521	0.816186	-0.29303	0.539989	1
ENSMUSG00000085666|Gm9855	648.348	796.699	499.997	0.627585	-0.672117	0.154964	1
ENSMUSG00000048756|Foxo3	5753.52	5986.24	5520.81	0.92225	-0.11677	0.800624	1
ENSMUSG00000038302|Lace1	1129.35	1276.69	982.016	0.769192	-0.378585	0.469826	1
ENSMUSG00000019804|Snx3	6374.35	6786.25	5962.46	0.878608	-0.186708	0.725071	1
ENSMUSG00000019803|Nr2e1	504.041	445.458	562.625	1.26303	0.336885	0.521976	1
ENSMUSG00000038280|Ostm1	4056.14	3555.53	4556.76	1.2816	0.357943	0.441595	1
ENSMUSG00000019802|Sec63	3237.58	3158.59	3316.57	1.05002	0.0704131	0.89483	1
ENSMUSG00000044770|Scml4	105.271	105.096	105.447	1.00334	0.00481304	0.95519	1
ENSMUSG00000038248|Sobp	3944.6	3973.11	3916.09	0.985646	-0.020858	0.976935	1
ENSMUSG00000045008|9030612E09Rik	106.409	101.793	111.024	1.09069	0.125242	0.772606	1
ENSMUSG00000038240|Pdss2	804.111	773.859	834.362	1.07818	0.108602	0.773959	1
ENSMUSG00000094955|Gm3699	18.4341	30.0353	6.83297	0.227498	-2.13607	0.329484	1
ENSMUSG00000038214|Bend3	497.044	410.187	583.902	1.4235	0.509446	0.298565	1
ENSMUSG00000045886|Gm9803	70.6513	90.855	50.4475	0.555253	-0.848782	0.402241	1
ENSMUSG00000019797|1700021F05Rik	1282.92	1770.15	795.7	0.449511	-1.15357	0.377225	1
ENSMUSG00000019863|Qrsl1	966.68	895.278	1038.08	1.15951	0.213515	0.639606	1
ENSMUSG00000019864|Rtn4ip1	995.374	945.648	1045.1	1.10517	0.144265	0.709734	1
ENSMUSG00000019866|Aim1	90.0313	93.4614	86.6013	0.926599	-0.109983	0.753385	1
ENSMUSG00000038160|Atg5	1380.34	1370.4	1390.29	1.01451	0.0207873	0.950851	1
ENSMUSG00000038151|Prdm1	60.9194	71.98	49.8588	0.692676	-0.529747	0.357709	1
ENSMUSG00000019849|Prep	1377.65	1226.1	1529.19	1.2472	0.31869	0.504569	1
ENSMUSG00000019848|Popdc3	25.0271	20.5966	29.4576	1.43022	0.516238	0.556652	1
ENSMUSG00000071317|Bves	28.5454	30.9504	26.1405	0.844593	-0.243671	0.694452	1
ENSMUSG00000063804|Lin28b	570.871	405.536	736.206	1.81539	0.860281	0.11657	1
ENSMUSG00000038822|Hace1	3566.34	3282.39	3850.28	1.17301	0.230219	0.701508	1
ENSMUSG00000097884|Gm26543	3.93429	4.14342	3.72516	0.899054	-0.153521	1	1
ENSMUSG00000056073|Grik2	2891.73	3205.08	2578.38	0.804468	-0.313894	0.453917	1
ENSMUSG00000038774|Ascc3	1312.43	1142.02	1482.84	1.29843	0.376771	0.47731	1
ENSMUSG00000019913|Sim1	10.0515	16.2713	3.83182	0.235496	-2.08622	0.460147	1
ENSMUSG00000062593|Lilrb4	9.16889	12.0527	6.28506	0.521464	-0.939361	0.358213	1
ENSMUSG00000049641|Vgll2	3.68951	2.20083	5.17819	2.35284	1.2344	0.426327	1
ENSMUSG00000019891|Dcbld1	517.609	511.072	524.146	1.02558	0.0364399	0.955709	1
ENSMUSG00000019861|Gopc	3494.21	3151.55	3836.87	1.21745	0.283868	0.5945	1
ENSMUSG00000038624|Nepn	2.11751	1.6892	2.54582	1.50712	0.591797	0.85944	1
ENSMUSG00000023068|Nus1	5675.61	5276.66	6074.56	1.15121	0.203155	0.6905	1
ENSMUSG00000038602|Slc35f1	3948.35	3503.79	4392.92	1.25376	0.326264	0.525123	1
ENSMUSG00000038583|Pln	65.1609	71.1128	59.209	0.832607	-0.264293	0.601679	1
ENSMUSG00000038594|Cep85l	239.081	208.711	269.451	1.29102	0.368517	0.579836	1
ENSMUSG00000019857|Asf1a	471.089	435.717	506.461	1.16236	0.21706	0.66698	1
ENSMUSG00000058298|Mcm9	302.961	276.28	329.642	1.19314	0.254768	0.601642	1
ENSMUSG00000019856|Fam184a	1415.11	1459.78	1370.43	0.938793	-0.091121	0.758776	1
ENSMUSG00000003746|Man1a	1652.62	1355.67	1949.57	1.43809	0.524154	0.319476	1
ENSMUSG00000097069|Gm16998	8.13206	9.2294	7.03472	0.762208	-0.391744	0.75851	1
ENSMUSG00000047669|Msl3l2	616.676	582.234	651.118	1.11831	0.16132	0.709033	1
ENSMUSG00000038122|Tbc1d32	735.948	657.143	814.754	1.23984	0.310158	0.596414	1
ENSMUSG00000050953|Gja1	10247.9	10597.4	9898.5	0.934051	-0.0984264	0.757435	1
ENSMUSG00000045048|Gm9795	6.72817	6.71694	6.73939	1.00334	0.00481461	1	1
[truncated: 17,516 more rows]

## Sheet: Supp Table S4
Supplementary Table S4: Over-representation analysis of up-regulated and down-regulated genes at p<0.05
Enrichment of up-regulation genes
Category	Term	Count	%	PValue	Genes	List Total	Pop Hits	Pop Total	Fold Enrichment	Bonferroni	Benjamini	FDR
GOTERM_MF_FAT	GO:0003700~transcription factor activity	20	10.6383	1.79763e-05	ENSMUSG00000001517, ENSMUSG00000020679, ENSMUSG00000040270, ENSMUSG00000004231, ENSMUSG00000044934, ENSMUSG00000035451, ENSMUSG00000021055, ENSMUSG00000045991, ENSMUSG00000063488, ENSMUSG00000051367, ENSMUSG00000035799, ENSMUSG00000020275, ENSMUSG00000020871, ENSMUSG00000024498, ENSMUSG00000027868, ENSMUSG00000038331, ENSMUSG00000023994, ENSMUSG00000048349, ENSMUSG00000058794, ENSMUSG00000026468	113	577	10059	3.08554	0.00398283	0.00398283	0.0229137
GOTERM_MF_FAT	GO:0003677~DNA binding	32	17.0213	0.00029058	ENSMUSG00000048012, ENSMUSG00000001517, ENSMUSG00000020679, ENSMUSG00000040270, ENSMUSG00000044934, ENSMUSG00000035451, ENSMUSG00000021055, ENSMUSG00000045991, ENSMUSG00000063488, ENSMUSG00000005198, ENSMUSG00000019947, ENSMUSG00000045179, ENSMUSG00000027868, ENSMUSG00000022521, ENSMUSG00000038331, ENSMUSG00000023994, ENSMUSG00000048349, ENSMUSG00000058794, ENSMUSG00000004231, ENSMUSG00000025912,…	113	1488	10059	1.91436	0.0624808	0.0317443	0.369798
Enrichment-down regulation genes
Category	Term	Count	%	PValue	Genes	List Total	Pop Hits	Pop Total	Fold Enrichment	Bonferroni	Benjamini	FDR
GOTERM_BP_FAT	GO:0007186~G-protein coupled receptor protein signaling pathway	50	9.34579	2.10228e-13	ENSMUSG00000060787, ENSMUSG00000030069, ENSMUSG00000010825, ENSMUSG00000007617, ENSMUSG00000061762, ENSMUSG00000002459, ENSMUSG00000025400, ENSMUSG00000020178, ENSMUSG00000039079, ENSMUSG00000028747, ENSMUSG00000003476, ENSMUSG00000026475, ENSMUSG00000044017, ENSMUSG00000045573, ENSMUSG00000050164, ENSMUSG00000037872, ENSMUSG00000050824, ENSMUSG00000058400, ENSMUSG00000040479, ENSMUSG00000027400,…	349	453	10374	3.2809	3.94058e-10	3.94058e-10	3.5878e-10
GOTERM_BP_FAT	GO:0007166~cell surface receptor linked signal transduction	76	14.2056	2.66466e-11	ENSMUSG00000030069, ENSMUSG00000060787, ENSMUSG00000010825, ENSMUSG00000032303, ENSMUSG00000007617, ENSMUSG00000061762, ENSMUSG00000053441, ENSMUSG00000025400, ENSMUSG00000002459, ENSMUSG00000020178, ENSMUSG00000040680, ENSMUSG00000039079, ENSMUSG00000040631, ENSMUSG00000028747, ENSMUSG00000003476, ENSMUSG00000034664, ENSMUSG00000021765, ENSMUSG00000027318, ENSMUSG00000026475, ENSMUSG00000048616,…	349	1018	10374	2.21915	4.99357e-08	2.49678e-08	4.54659e-08
GOTERM_BP_FAT	GO:0050877~neurological system process	43	8.03738	8.40174e-09	ENSMUSG00000066058, ENSMUSG00000021609, ENSMUSG00000060787, ENSMUSG00000020599, ENSMUSG00000032303, ENSMUSG00000048482, ENSMUSG00000061762, ENSMUSG00000020178, ENSMUSG00000020723, ENSMUSG00000025401, ENSMUSG00000023979, ENSMUSG00000022594, ENSMUSG00000035458, ENSMUSG00000037868, ENSMUSG00000047139, ENSMUSG00000021647, ENSMUSG00000038128, ENSMUSG00000022935, ENSMUSG00000012819, ENSMUSG00000041460,…	349	478	10374	2.674	1.57447e-05	5.24827e-06	1.43355e-05
GOTERM_BP_FAT	GO:0019226~transmission of nerve impulse	26	4.85981	6.61168e-08	ENSMUSG00000066058, ENSMUSG00000032303, ENSMUSG00000061762, ENSMUSG00000020178, ENSMUSG00000020723, ENSMUSG00000022594, ENSMUSG00000037868, ENSMUSG00000047139, ENSMUSG00000021647, ENSMUSG00000038128, ENSMUSG00000022935, ENSMUSG00000045731, ENSMUSG00000066279, ENSMUSG00000000263, ENSMUSG00000023828, ENSMUSG00000039358, ENSMUSG00000063239, ENSMUSG00000023192, ENSMUSG00000010797, ENSMUSG00000000214,…	349	217	10374	3.56151	0.000123895	3.09752e-05	0.000112812
GOTERM_BP_FAT	GO:0006941~striated muscle contraction	9	1.68224	4.66841e-07	ENSMUSG00000060180, ENSMUSG00000007617, ENSMUSG00000026407, ENSMUSG00000002100, ENSMUSG00000033196, ENSMUSG00000053093, ENSMUSG00000056328, ENSMUSG00000055775, ENSMUSG00000021125, ENSMUSG00000035458	349	23	10374	11.6315	0.000874477	0.000174957	0.000796546
GOTERM_BP_FAT	GO:0007218~neuropeptide signaling pathway	13	2.42991	9.59577e-07	ENSMUSG00000044017, ENSMUSG00000030069, ENSMUSG00000045573, ENSMUSG00000061762, ENSMUSG00000050164, ENSMUSG00000025400, ENSMUSG00000025723, ENSMUSG00000035383, ENSMUSG00000021647, ENSMUSG00000045731, ENSMUSG00000030406, ENSMUSG00000027400, ENSMUSG00000000263	349	63	10374	6.13372	0.00179663	0.000299663	0.00163727
GOTERM_BP_FAT	GO:0007268~synaptic transmission	21	3.92523	1.09725e-06	ENSMUSG00000023828, ENSMUSG00000032303, ENSMUSG00000063239, ENSMUSG00000023192, ENSMUSG00000061762, ENSMUSG00000020178, ENSMUSG00000022594, ENSMUSG00000010797, ENSMUSG00000000214, ENSMUSG00000030093, ENSMUSG00000035383, ENSMUSG00000047139, ENSMUSG00000038128, ENSMUSG00000021647, ENSMUSG00000022935, ENSMUSG00000045731, ENSMUSG00000027400, ENSMUSG00000029608, ENSMUSG00000066279, ENSMUSG00000000263,…	349	171	10374	3.65043	0.00205413	0.000293706	0.00187217
GOTERM_BP_FAT	GO:0007267~cell-cell signaling	26	4.85981	1.94215e-06	ENSMUSG00000048482, ENSMUSG00000032303, ENSMUSG00000061762, ENSMUSG00000020178, ENSMUSG00000027840, ENSMUSG00000022594, ENSMUSG00000002633, ENSMUSG00000047139, ENSMUSG00000021647, ENSMUSG00000038128, ENSMUSG00000022935, ENSMUSG00000045731, ENSMUSG00000066279, ENSMUSG00000000263, ENSMUSG00000023828, ENSMUSG00000018486, ENSMUSG00000063239, ENSMUSG00000023192, ENSMUSG00000010797, ENSMUSG00000000214,…	349	259	10374	2.98397	0.00363298	0.000454846	0.00331375
GOTERM_BP_FAT	GO:0003012~muscle system process	12	2.24299	9.11597e-06	ENSMUSG00000060180, ENSMUSG00000007617, ENSMUSG00000002100, ENSMUSG00000053093, ENSMUSG00000042828, ENSMUSG00000055775, ENSMUSG00000030592, ENSMUSG00000035458, ENSMUSG00000026407, ENSMUSG00000033196, ENSMUSG00000056328, ENSMUSG00000021125, ENSMUSG00000000263	349	65	10374	5.48768	0.0169383	0.00189636	0.015553
GOTERM_BP_FAT	GO:0010648~negative regulation of cell communication	19	3.5514	1.96202e-05	ENSMUSG00000028031, ENSMUSG00000020599, ENSMUSG00000039358, ENSMUSG00000023192, ENSMUSG00000027636, ENSMUSG00000052087, ENSMUSG00000002459, ENSMUSG00000046818, ENSMUSG00000030732, ENSMUSG00000050541, ENSMUSG00000006205, ENSMUSG00000038530, ENSMUSG00000040479, ENSMUSG00000022935, ENSMUSG00000023993, ENSMUSG00000024186, ENSMUSG00000026475, ENSMUSG00000048616, ENSMUSG00000000263	349	173	10374	3.26459	0.0361008	0.0036701	0.0334718
GOTERM_BP_FAT	GO:0006936~muscle contraction	11	2.05607	1.9698e-05	ENSMUSG00000060180, ENSMUSG00000007617, ENSMUSG00000026407, ENSMUSG00000002100, ENSMUSG00000033196, ENSMUSG00000053093, ENSMUSG00000056328, ENSMUSG00000055775, ENSMUSG00000030592, ENSMUSG00000021125, ENSMUSG00000035458, ENSMUSG00000000263	349	58	10374	5.63749	0.0362414	0.00335023	0.0336045
GOTERM_BP_FAT	GO:0006811~ion transport	41	7.66355	3.72256e-05	ENSMUSG00000033007, ENSMUSG00000032303, ENSMUSG00000025221, ENSMUSG00000030549, ENSMUSG00000035355, ENSMUSG00000030499, ENSMUSG00000020723, ENSMUSG00000030730, ENSMUSG00000034224, ENSMUSG00000045404, ENSMUSG00000022935, ENSMUSG00000044216, ENSMUSG00000072572, ENSMUSG00000041460, ENSMUSG00000022479, ENSMUSG00000066279, ENSMUSG00000000263, ENSMUSG00000046480, ENSMUSG00000023828, ENSMUSG00000031142,…	349	613	10374	1.98813	0.0673843	0.00579664	0.0634974
GOTERM_BP_FAT	GO:0006812~cation transport	32	5.98131	0.000102284	ENSMUSG00000033007, ENSMUSG00000025221, ENSMUSG00000030549, ENSMUSG00000035355, ENSMUSG00000030499, ENSMUSG00000020723, ENSMUSG00000030730, ENSMUSG00000034224, ENSMUSG00000045404, ENSMUSG00000044216, ENSMUSG00000072572, ENSMUSG00000041460, ENSMUSG00000022479, ENSMUSG00000066279, ENSMUSG00000046480, ENSMUSG00000023828, ENSMUSG00000031142, ENSMUSG00000036225, ENSMUSG00000024957, ENSMUSG00000040373,…	349	448	10374	2.12321	0.174437	0.0146371	0.174379
GOTERM_BP_FAT	GO:0030001~metal ion transport	28	5.23364	0.0002136	ENSMUSG00000033007, ENSMUSG00000025221, ENSMUSG00000035355, ENSMUSG00000030499, ENSMUSG00000020723, ENSMUSG00000030730, ENSMUSG00000034224, ENSMUSG00000045404, ENSMUSG00000044216, ENSMUSG00000072572, ENSMUSG00000041460, ENSMUSG00000022479, ENSMUSG00000046480, ENSMUSG00000031142, ENSMUSG00000036225, ENSMUSG00000024957, ENSMUSG00000040373, ENSMUSG00000032511, ENSMUSG00000022032, ENSMUSG00000030592,…	349	383	10374	2.1731	0.329901	0.02819	0.363832
GOTERM_BP_FAT	GO:0050890~cognition	23	4.29907	0.000319699	ENSMUSG00000021609, ENSMUSG00000020599, ENSMUSG00000060787, ENSMUSG00000031142, ENSMUSG00000045573, ENSMUSG00000039358, ENSMUSG00000048482, ENSMUSG00000063239, ENSMUSG00000061762, ENSMUSG00000025401, ENSMUSG00000023979, ENSMUSG00000050541, ENSMUSG00000037868, ENSMUSG00000025716, ENSMUSG00000000214, ENSMUSG00000060890, ENSMUSG00000012819, ENSMUSG00000079056, ENSMUSG00000041460, ENSMUSG00000062372,…	349	291	10374	2.34939	0.450755	0.0391601	0.54409
GOTERM_BP_FAT	GO:0008015~blood circulation	12	2.24299	0.000355289	ENSMUSG00000010797, ENSMUSG00000039358, ENSMUSG00000021647, ENSMUSG00000002100, ENSMUSG00000049112, ENSMUSG00000019890, ENSMUSG00000020178, ENSMUSG00000027931, ENSMUSG00000041616, ENSMUSG00000050541, ENSMUSG00000035458, ENSMUSG00000026241	349	96	10374	3.71562	0.486204	0.0407664	0.604487
GOTERM_BP_FAT	GO:0003013~circulatory system process	12	2.24299	0.000355289	ENSMUSG00000010797, ENSMUSG00000039358, ENSMUSG00000021647, ENSMUSG00000002100, ENSMUSG00000049112, ENSMUSG00000019890, ENSMUSG00000020178, ENSMUSG00000027931, ENSMUSG00000041616, ENSMUSG00000050541, ENSMUSG00000035458, ENSMUSG00000026241	349	96	10374	3.71562	0.486204	0.0407664	0.604487
GOTERM_CC_FAT	GO:0005576~extracellular region	94	17.5701	2.23241e-14	ENSMUSG00000030069, ENSMUSG00000033061, ENSMUSG00000040380, ENSMUSG00000034528, ENSMUSG00000048482, ENSMUSG00000050711, ENSMUSG00000019772, ENSMUSG00000026639, ENSMUSG00000061762, ENSMUSG00000053441, ENSMUSG00000025400, ENSMUSG00000029436, ENSMUSG00000030732, ENSMUSG00000024011, ENSMUSG00000021765, ENSMUSG00000027318, ENSMUSG00000025650, ENSMUSG00000026479, ENSMUSG00000030413, ENSMUSG00000015451,…	362	1097	9463	2.23997	6.2037e-12	6.2037e-12	2.94764e-11
GOTERM_CC_FAT	GO:0005886~plasma membrane	129	24.1121	1.17771e-06	ENSMUSG00000066058, ENSMUSG00000032303, ENSMUSG00000030549, ENSMUSG00000042828, ENSMUSG00000029436, ENSMUSG00000083534, ENSMUSG00000025401, ENSMUSG00000023979, ENSMUSG00000022594, ENSMUSG00000059674, ENSMUSG00000003476, ENSMUSG00000044017, ENSMUSG00000023828, ENSMUSG00000031790, ENSMUSG00000037578, ENSMUSG00000058400, ENSMUSG00000010797, ENSMUSG00000031654, ENSMUSG00000038522, ENSMUSG00000062372,…	362	2313	9463	1.45792	0.000327349	0.000163688	0.00155547
GOTERM_CC_FAT	GO:0045202~synapse	29	5.42056	1.61498e-05	ENSMUSG00000024871, ENSMUSG00000040380, ENSMUSG00000003411, ENSMUSG00000010825, ENSMUSG00000052301, ENSMUSG00000032303, ENSMUSG00000007617, ENSMUSG00000020848, ENSMUSG00000020178, ENSMUSG00000049303, ENSMUSG00000022935, ENSMUSG00000012819, ENSMUSG00000022602, ENSMUSG00000046447, ENSMUSG00000066279, ENSMUSG00000000263, ENSMUSG00000032946, ENSMUSG00000072214, ENSMUSG00000023192, ENSMUSG00000020428,…	362	307	9463	2.46933	0.00447962	0.00149544	0.0213281
GOTERM_CC_FAT	GO:0005863~striated muscle thick filament	5	0.934579	0.000129088	ENSMUSG00000060180, ENSMUSG00000061462, ENSMUSG00000033196, ENSMUSG00000053093, ENSMUSG00000056328, ENSMUSG00000055775	362	8	9463	16.3381	0.0352523	0.00893203	0.170361
GOTERM_CC_FAT	GO:0032982~myosin filament	6	1.1215	0.000171972	ENSMUSG00000060180, ENSMUSG00000061462, ENSMUSG00000002100, ENSMUSG00000033196, ENSMUSG00000053093, ENSMUSG00000056328, ENSMUSG00000055775	362	15	9463	10.4564	0.0466874	0.00951691	0.226898
GOTERM_CC_FAT	GO:0044456~synapse part	20	3.73832	0.000253822	ENSMUSG00000024871, ENSMUSG00000003411, ENSMUSG00000052301, ENSMUSG00000010825, ENSMUSG00000032303, ENSMUSG00000007617, ENSMUSG00000072214, ENSMUSG00000023192, ENSMUSG00000020848, ENSMUSG00000020428, ENSMUSG00000020178, ENSMUSG00000031492, ENSMUSG00000049303, ENSMUSG00000000214, ENSMUSG00000022935, ENSMUSG00000022602, ENSMUSG00000029608, ENSMUSG00000046447, ENSMUSG00000066279, ENSMUSG00000000263	362	202	9463	2.58821	0.0681389	0.011693	0.334723
GOTERM_CC_FAT	GO:0005859~muscle myosin complex	5	0.934579	0.000364355	ENSMUSG00000060180, ENSMUSG00000061462, ENSMUSG00000033196, ENSMUSG00000053093, ENSMUSG00000056328, ENSMUSG00000055775	362	10	9463	13.0704	0.0963464	0.0143685	0.480162
GOTERM_CC_FAT	GO:0016460~myosin II complex	5	0.934579	0.000808162	ENSMUSG00000060180, ENSMUSG00000061462, ENSMUSG00000033196, ENSMUSG00000053093, ENSMUSG00000056328, ENSMUSG00000055775	362	12	9463	10.892	0.201292	0.027704	1.06215
GOTERM_CC_FAT	GO:0016459~myosin complex	9	1.68224	0.00133572	ENSMUSG00000060180, ENSMUSG00000061462, ENSMUSG00000025716, ENSMUSG00000002100, ENSMUSG00000033196, ENSMUSG00000053093, ENSMUSG00000056328, ENSMUSG00000055775, ENSMUSG00000025401, ENSMUSG00000061816	362	57	9463	4.12751	0.310355	0.0404457	1.74987
GOTERM_CC_FAT	GO:0030017~sarcomere	10	1.86916	0.00173846	ENSMUSG00000060180, ENSMUSG00000062077, ENSMUSG00000061462, ENSMUSG00000007617, ENSMUSG00000002100, ENSMUSG00000033196, ENSMUSG00000053093, ENSMUSG00000056328, ENSMUSG00000055775, ENSMUSG00000030730, ENSMUSG00000035458	362	73	9463	3.58094	0.38351	0.04722	2.27191
GOTERM_CC_FAT	GO:0044421~extracellular region part	36	6.72897	0.00195565	ENSMUSG00000021680, ENSMUSG00000048776, ENSMUSG00000050711, ENSMUSG00000026639, ENSMUSG00000053441, ENSMUSG00000029436, ENSMUSG00000027840, ENSMUSG00000075012, ENSMUSG00000002633, ENSMUSG00000021647, ENSMUSG00000027318, ENSMUSG00000026479, ENSMUSG00000030413, ENSMUSG00000025650, ENSMUSG00000015451, ENSMUSG00000049538, ENSMUSG00000048616, ENSMUSG00000060962, ENSMUSG00000031790, ENSMUSG00000028339,…	362	551	9463	1.70793	0.419695	0.048269	2.55236
GOTERM_MF_FAT	GO:0005179~hormone activity	15	2.80374	3.63047e-09	ENSMUSG00000048776, ENSMUSG00000015812, ENSMUSG00000019772, ENSMUSG00000038676, ENSMUSG00000019890, ENSMUSG00000000394, ENSMUSG00000041616, ENSMUSG00000049796, ENSMUSG00000035383, ENSMUSG00000003476, ENSMUSG00000021647, ENSMUSG00000027400, ENSMUSG00000005892, ENSMUSG00000041324, ENSMUSG00000026241	345	56	10059	7.80978	1.84065e-06	1.84065e-06	5.23825e-06
GOTERM_MF_FAT	GO:0046873~metal ion transmembrane transporter activity	26	4.85981	4.04792e-06	ENSMUSG00000033007, ENSMUSG00000032303, ENSMUSG00000025221, ENSMUSG00000035355, ENSMUSG00000030499, ENSMUSG00000020723, ENSMUSG00000030730, ENSMUSG00000045404, ENSMUSG00000044216, ENSMUSG00000072572, ENSMUSG00000041460, ENSMUSG00000066279, ENSMUSG00000046480, ENSMUSG00000031142, ENSMUSG00000036225, ENSMUSG00000024957, ENSMUSG00000040373, ENSMUSG00000032511, ENSMUSG00000037578, ENSMUSG00000031492,…	345	265	10059	2.86064	0.0020502	0.00102562	0.00584041
GOTERM_MF_FAT	GO:0005261~cation channel activity	23	4.29907	7.59277e-06	ENSMUSG00000031142, ENSMUSG00000033007, ENSMUSG00000032303, ENSMUSG00000036225, ENSMUSG00000025221, ENSMUSG00000035355, ENSMUSG00000040373, ENSMUSG00000024957, ENSMUSG00000032511, ENSMUSG00000037578, ENSMUSG00000030499, ENSMUSG00000020723, ENSMUSG00000031492, ENSMUSG00000030592, ENSMUSG00000045404, ENSMUSG00000026407, ENSMUSG00000044216, ENSMUSG00000041460, ENSMUSG00000035238, ENSMUSG00000079056,…	345	223	10059	3.00717	0.00384215	0.00128236	0.0109547
GOTERM_MF_FAT	GO:0022838~substrate specific channel activity	28	5.23364	8.93989e-06	ENSMUSG00000033007, ENSMUSG00000032303, ENSMUSG00000025221, ENSMUSG00000035355, ENSMUSG00000030499, ENSMUSG00000020723, ENSMUSG00000045404, ENSMUSG00000044216, ENSMUSG00000022935, ENSMUSG00000041460, ENSMUSG00000066279, ENSMUSG00000000263, ENSMUSG00000046480, ENSMUSG00000031142, ENSMUSG00000043144, ENSMUSG00000036225, ENSMUSG00000024957, ENSMUSG00000040373, ENSMUSG00000032511, ENSMUSG00000037578,…	345	313	10059	2.60825	0.00452229	0.00113249	0.0128982
GOTERM_MF_FAT	GO:0022803~passive transmembrane transporter activity	28	5.23364	1.12712e-05	ENSMUSG00000033007, ENSMUSG00000032303, ENSMUSG00000025221, ENSMUSG00000035355, ENSMUSG00000030499, ENSMUSG00000020723, ENSMUSG00000045404, ENSMUSG00000044216, ENSMUSG00000022935, ENSMUSG00000041460, ENSMUSG00000066279, ENSMUSG00000000263, ENSMUSG00000046480, ENSMUSG00000031142, ENSMUSG00000043144, ENSMUSG00000036225, ENSMUSG00000024957, ENSMUSG00000040373, ENSMUSG00000032511, ENSMUSG00000037578,…	345	317	10059	2.57534	0.00569822	0.00114225	0.0162615
GOTERM_MF_FAT	GO:0015267~channel activity	28	5.23364	1.12712e-05	ENSMUSG00000033007, ENSMUSG00000032303, ENSMUSG00000025221, ENSMUSG00000035355, ENSMUSG00000030499, ENSMUSG00000020723, ENSMUSG00000045404, ENSMUSG00000044216, ENSMUSG00000022935, ENSMUSG00000041460, ENSMUSG00000066279, ENSMUSG00000000263, ENSMUSG00000046480, ENSMUSG00000031142, ENSMUSG00000043144, ENSMUSG00000036225, ENSMUSG00000024957, ENSMUSG00000040373, ENSMUSG00000032511, ENSMUSG00000037578,…	345	317	10059	2.57534	0.00569822	0.00114225	0.0162615
GOTERM_MF_FAT	GO:0022836~gated channel activity	24	4.48598	1.59558e-05	ENSMUSG00000031142, ENSMUSG00000032303, ENSMUSG00000036225, ENSMUSG00000025221, ENSMUSG00000035355, ENSMUSG00000040373, ENSMUSG00000024957, ENSMUSG00000032511, ENSMUSG00000030499, ENSMUSG00000020428, ENSMUSG00000020723, ENSMUSG00000031492, ENSMUSG00000030592, ENSMUSG00000045404, ENSMUSG00000022935, ENSMUSG00000026407, ENSMUSG00000044216, ENSMUSG00000029862, ENSMUSG00000041460, ENSMUSG00000079056,…	345	251	10059	2.78787	0.008057	0.00134736	0.0230194
GOTERM_MF_FAT	GO:0005216~ion channel activity	27	5.04673	1.71779e-05	ENSMUSG00000033007, ENSMUSG00000032303, ENSMUSG00000025221, ENSMUSG00000035355, ENSMUSG00000030499, ENSMUSG00000020723, ENSMUSG00000045404, ENSMUSG00000044216, ENSMUSG00000022935, ENSMUSG00000041460, ENSMUSG00000066279, ENSMUSG00000046480, ENSMUSG00000000263, ENSMUSG00000031142, ENSMUSG00000036225, ENSMUSG00000024957, ENSMUSG00000040373, ENSMUSG00000032511, ENSMUSG00000037578, ENSMUSG00000020428,…	345	306	10059	2.57263	0.00867146	0.00124341	0.0247824
GOTERM_MF_FAT	GO:0022832~voltage-gated channel activity	18	3.36449	4.10192e-05	ENSMUSG00000031142, ENSMUSG00000036225, ENSMUSG00000025221, ENSMUSG00000040373, ENSMUSG00000024957, ENSMUSG00000035355, ENSMUSG00000032511, ENSMUSG00000030499, ENSMUSG00000020723, ENSMUSG00000030592, ENSMUSG00000045404, ENSMUSG00000044216, ENSMUSG00000026407, ENSMUSG00000029862, ENSMUSG00000041460, ENSMUSG00000079056, ENSMUSG00000032034, ENSMUSG00000046480	345	163	10059	3.21974	0.0205824	0.00259627	0.0591686
GOTERM_MF_FAT	GO:0005244~voltage-gated ion channel activity	18	3.36449	4.10192e-05	ENSMUSG00000031142, ENSMUSG00000036225, ENSMUSG00000025221, ENSMUSG00000040373, ENSMUSG00000024957, ENSMUSG00000035355, ENSMUSG00000032511, ENSMUSG00000030499, ENSMUSG00000020723, ENSMUSG00000030592, ENSMUSG00000045404, ENSMUSG00000044216, ENSMUSG00000026407, ENSMUSG00000029862, ENSMUSG00000041460, ENSMUSG00000079056, ENSMUSG00000032034, ENSMUSG00000046480	345	163	10059	3.21974	0.0205824	0.00259627	0.0591686
GOTERM_MF_FAT	GO:0005509~calcium ion binding	44	8.2243	0.000282552	ENSMUSG00000048776, ENSMUSG00000052301, ENSMUSG00000050711, ENSMUSG00000025221, ENSMUSG00000020848, ENSMUSG00000029471, ENSMUSG00000029436, ENSMUSG00000020723, ENSMUSG00000030730, ENSMUSG00000017300, ENSMUSG00000023979, ENSMUSG00000045004, ENSMUSG00000016763, ENSMUSG00000059674, ENSMUSG00000038128, ENSMUSG00000034664, ENSMUSG00000003657, ENSMUSG00000021337, ENSMUSG00000026175, ENSMUSG00000012819,…	345	728	10059	1.76221	0.133484	0.0157933	0.40691
GOTERM_MF_FAT	GO:0005184~neuropeptide hormone activity	5	0.934579	0.000535016	ENSMUSG00000021647, ENSMUSG00000027400, ENSMUSG00000019890, ENSMUSG00000005892, ENSMUSG00000026241	345	12	10059	12.1486	0.237632	0.0267678	0.769184
PANTHER_PATHWAY	P00026:Heterotrimeric G-protein signaling pathway-Gi alpha and Gs alpha mediated pathway	20	3.73832	5.22233e-06	ENSMUSG00000020599, ENSMUSG00000039358, ENSMUSG00000049511, ENSMUSG00000063239, ENSMUSG00000023192, ENSMUSG00000052087, ENSMUSG00000002459, ENSMUSG00000020178, ENSMUSG00000050824, ENSMUSG00000045318, ENSMUSG00000050541, ENSMUSG00000038530, ENSMUSG00000028747, ENSMUSG00000029101, ENSMUSG00000033717, ENSMUSG00000039059, ENSMUSG00000024186, ENSMUSG00000004630, ENSMUSG00000026475, ENSMUSG00000032034	101	150	2451	3.23564	0.00030285	0.00030285	0.00519575
PANTHER_PATHWAY	P00044:Nicotinic acetylcholine receptor signaling pathway	11	2.05607	0.000470463	ENSMUSG00000060180, ENSMUSG00000031142, ENSMUSG00000025716, ENSMUSG00000032303, ENSMUSG00000026407, ENSMUSG00000033196, ENSMUSG00000053093, ENSMUSG00000056328, ENSMUSG00000055775, ENSMUSG00000031492, ENSMUSG00000025401, ENSMUSG00000066279	101	71	2451	3.75973	0.0269242	0.0135539	0.467095
PANTHER_PATHWAY	P00027:Heterotrimeric G-protein signaling pathway-Gq alpha and Go alpha mediated pathway	15	2.80374	0.000710643	ENSMUSG00000032946, ENSMUSG00000020599, ENSMUSG00000039358, ENSMUSG00000063239, ENSMUSG00000023192, ENSMUSG00000052087, ENSMUSG00000002459, ENSMUSG00000020178, ENSMUSG00000050824, ENSMUSG00000038530, ENSMUSG00000029101, ENSMUSG00000024186, ENSMUSG00000004630, ENSMUSG00000026475, ENSMUSG00000032034	101	132	2451	2.75765	0.0403934	0.01365	0.704799
KEGG_PATHWAY	mmu04080:Neuroactive ligand-receptor interaction	25	4.6729	4.5186e-09	ENSMUSG00000025946, ENSMUSG00000049511, ENSMUSG00000020178, ENSMUSG00000039079, ENSMUSG00000028747, ENSMUSG00000003476, ENSMUSG00000022935, ENSMUSG00000033717, ENSMUSG00000039059, ENSMUSG00000038537, ENSMUSG00000000263, ENSMUSG00000011171, ENSMUSG00000039358, ENSMUSG00000063239, ENSMUSG00000023192, ENSMUSG00000050164, ENSMUSG00000020428, ENSMUSG00000050824, ENSMUSG00000045318, ENSMUSG00000050541,…	125	208	4187	4.02596	3.70525e-07	3.70525e-07	4.82729e-06
KEGG_PATHWAY	mmu04020:Calcium signaling pathway	14	2.61682	0.00116727	ENSMUSG00000031142, ENSMUSG00000039358, ENSMUSG00000020178, ENSMUSG00000017300, ENSMUSG00000030730, ENSMUSG00000031698, ENSMUSG00000030592, ENSMUSG00000050541, ENSMUSG00000039079, ENSMUSG00000028747, ENSMUSG00000038128, ENSMUSG00000026407, ENSMUSG00000049112, ENSMUSG00000030898	125	167	4187	2.80805	0.0913289	0.0467576	1.23999
KEGG_PATHWAY	mmu05410:Hypertrophic cardiomyopathy (HCM)	9	1.68224	0.00164465	ENSMUSG00000031142, ENSMUSG00000034664, ENSMUSG00000026407, ENSMUSG00000002100, ENSMUSG00000040373, ENSMUSG00000053093, ENSMUSG00000041460, ENSMUSG00000020723, ENSMUSG00000035458	125	76	4187	3.96663	0.12626	0.0439936	1.74308
